# Supplementary material for: Gain and loss of plasmid-borne antibiotic resistance genes are associated with chromosomal resistance presence in Enterobacteriaceae
Source: mSystems. 2026 Jun 17;11(7):e00412-26. doi: 10.1128/msystems.00412-26 (PMC13386931; doi:10.1128/msystems.00412-26)
Supplement: Supplemental tables — Tables S1 to S9. [file msystems.00412-26-s0002.xlsx]

## Sheet: Supplemental Table Legends 
Supplemental Table Legends: Supplemental Table S1 contains the genomic metadata of this study, and supplemental table legends. Supplemental Table S2 contains the raw data of Figure 1. Supplemental Table S3 contains the data for Figures 2 and 3. Spearman’s correlation test, Kruskal–Wallis test, and OLS test results. Supplemental Table S4 contains clade definition data for Figures 3 and S4. Supplem…

## Sheet: Supp_Table_S1_Genome_this_study
assembly	RG	file_id	species	unique_ARGs_inplasmid	unique_plasmid_contig	mob_plasmid_units	ncbi_organism_name	gtdb_taxonomy	ncbi_country	ncbi_lat_lon	ncbi_isolation_source	ncbi_date	ncbi_seq_rel_date
GCF_010571045.1	GCF_001027105.1	GCF_010571045.1_ASM1057104v1	Staphylococcus aureus	0	6	8	Staphylococcus aureus	d__Bacteria;p__Bacillota;c__Bacilli;o__Staphylococcales;f__Staphylococcaceae;g__Staphylococcus;s__Staphylococcus aureus	Colombia: Pereira	4.8 N 75.6 W	blood	2020-02-13	2020-02-13
GCF_022899345.1	GCF_001027105.1	GCF_022899345.1_ASM2289934v1	Staphylococcus aureus	0	1	2	Staphylococcus aureus	d__Bacteria;p__Bacillota;c__Bacilli;o__Staphylococcales;f__Staphylococcaceae;g__Staphylococcus;s__Staphylococcus aureus	Russia: Kamchatka krai	55.69 N 37.62 E	boiled poultry meat	2022-04-11	2022-04-11
GCF_010571055.1	GCF_001027105.1	GCF_010571055.1_ASM1057105v1	Staphylococcus aureus	2	6	9	Staphylococcus aureus	d__Bacteria;p__Bacillota;c__Bacilli;o__Staphylococcales;f__Staphylococcaceae;g__Staphylococcus;s__Staphylococcus aureus	Colombia: Pereira	4.8 N 75.6 W	blood	2020-02-13	2020-02-13
GCF_010571035.1	GCF_001027105.1	GCF_010571035.1_ASM1057103v1	Staphylococcus aureus	0	7	9	Staphylococcus aureus	d__Bacteria;p__Bacillota;c__Bacilli;o__Staphylococcales;f__Staphylococcaceae;g__Staphylococcus;s__Staphylococcus aureus	Colombia: Pereira	4.8 N 75.6 W	blood	2020-02-13	2020-02-13
GCF_022898895.1	GCF_001027105.1	GCF_022898895.1_ASM2289889v1	Staphylococcus aureus	1	5	3	Staphylococcus aureus	d__Bacteria;p__Bacillota;c__Bacilli;o__Staphylococcales;f__Staphylococcaceae;g__Staphylococcus;s__Staphylococcus aureus	Russia: Republic of Dagestan	55.69 N 37.62 E	Salad	2022-04-11	2022-04-11
GCF_000712735.1	GCF_001027105.1	GCF_000712735.1_psaLyso210	Staphylococcus aureus	2	1	3	Staphylococcus aureus Lyso 2 2010	d__Bacteria;p__Bacillota;c__Bacilli;o__Staphylococcales;f__Staphylococcaceae;g__Staphylococcus;s__Staphylococcus aureus	none	none	none	2014-06-27	2014-06-27
GCF_022899275.1	GCF_001027105.1	GCF_022899275.1_ASM2289927v1	Staphylococcus aureus	1	2	2	Staphylococcus aureus	d__Bacteria;p__Bacillota;c__Bacilli;o__Staphylococcales;f__Staphylococcaceae;g__Staphylococcus;s__Staphylococcus aureus	Russia: Yamalo-Nenets Autonomous District	55.69 N 37.62 E	Beetroot salad with pickles and dressing	2022-04-11	2022-04-11
GCF_022899995.1	GCF_001027105.1	GCF_022899995.1_ASM2289999v1	Staphylococcus aureus	2	2	5	Staphylococcus aureus	d__Bacteria;p__Bacillota;c__Bacilli;o__Staphylococcales;f__Staphylococcaceae;g__Staphylococcus;s__Staphylococcus aureus	Russia: Altai krai	55.69 N 37.62 E	French frie	2022-04-11	2022-04-11
GCF_009873845.1	GCF_001027105.1	GCF_009873845.1_ASM987384v1	Staphylococcus aureus	1	3	5	Staphylococcus aureus	d__Bacteria;p__Bacillota;c__Bacilli;o__Staphylococcales;f__Staphylococcaceae;g__Staphylococcus;s__Staphylococcus aureus	China: Hangzhou	30.3 N 120.2 E	blood	2020-01-14	2020-01-14
GCF_022899835.1	GCF_001027105.1	GCF_022899835.1_ASM2289983v1	Staphylococcus aureus	2	3	5	Staphylococcus aureus	d__Bacteria;p__Bacillota;c__Bacilli;o__Staphylococcales;f__Staphylococcaceae;g__Staphylococcus;s__Staphylococcus aureus	Russia: Kemerovo region	55.69 N 37.62 E	Granular salmon caviar	2022-04-11	2022-04-11
GCF_021403865.1	GCF_001027105.1	GCF_021403865.1_ASM2140386v1	Staphylococcus aureus	1	1	1	Staphylococcus aureus	d__Bacteria;p__Bacillota;c__Bacilli;o__Staphylococcales;f__Staphylococcaceae;g__Staphylococcus;s__Staphylococcus aureus	China	none	none	2022-01-10	2022-01-10
GCF_010571005.1	GCF_001027105.1	GCF_010571005.1_ASM1057100v1	Staphylococcus aureus	1	5	7	Staphylococcus aureus	d__Bacteria;p__Bacillota;c__Bacilli;o__Staphylococcales;f__Staphylococcaceae;g__Staphylococcus;s__Staphylococcus aureus	Colombia: Pereira	4.8 N 75.6 W	blood	2020-02-13	2020-02-13
GCA_022898905.1	GCF_001027105.1	GCA_022898905.1_ASM2289890v1	Staphylococcus aureus	4	6	4	Staphylococcus aureus	d__Bacteria;p__Bacillota;c__Bacilli;o__Staphylococcales;f__Staphylococcaceae;g__Staphylococcus;s__Staphylococcus aureus	Russia: Kemerovo region	55.69 N 37.62 E	Shawarma with poultry meat	2022-04-11	2022-04-11
GCF_010571025.1	GCF_001027105.1	GCF_010571025.1_ASM1057102v1	Staphylococcus aureus	1	6	8	Staphylococcus aureus	d__Bacteria;p__Bacillota;c__Bacilli;o__Staphylococcales;f__Staphylococcaceae;g__Staphylococcus;s__Staphylococcus aureus	Colombia: Pereira	4.8 N 75.6 W	blood	2020-02-13	2020-02-13
GCF_030217085.1	GCF_001027105.1	GCF_030217085.1_ASM3021708v1	Staphylococcus aureus	1	4	4	Staphylococcus aureus	d__Bacteria;p__Bacillota;c__Bacilli;o__Staphylococcales;f__Staphylococcaceae;g__Staphylococcus;s__Staphylococcus aureus	USA: Maywood; IL	41.85911095 N 87.83527146 W	Urine	2023-06-07	2023-06-07
GCF_005861085.1	GCF_001027105.1	GCF_005861085.1_ASM586108v1	Staphylococcus aureus	2	4	3	Staphylococcus aureus	d__Bacteria;p__Bacillota;c__Bacilli;o__Staphylococcales;f__Staphylococcaceae;g__Staphylococcus;s__Staphylococcus aureus	China: Yunnan	none	none	2019-05-27	2019-05-27
GCF_011812695.1	GCF_001027105.1	GCF_011812695.1_ASM1181269v1	Staphylococcus aureus	0	11	8	Staphylococcus aureus	d__Bacteria;p__Bacillota;c__Bacilli;o__Staphylococcales;f__Staphylococcaceae;g__Staphylococcus;s__Staphylococcus aureus	Brazil: Sao Paulo	none	nasal swab	2020-03-31	2020-03-31
GCF_022485305.1	GCF_006094395.1	GCF_022485305.1_ASM2248530v1	Staphylococcus haemolyticus	0	2	5	Staphylococcus haemolyticus	d__Bacteria;p__Bacillota;c__Bacilli;o__Staphylococcales;f__Staphylococcaceae;g__Staphylococcus;s__Staphylococcus haemolyticus	China	none	none	2022-03-05	2022-03-05
GCF_022486085.1	GCF_006094395.1	GCF_022486085.1_ASM2248608v1	Staphylococcus haemolyticus	1	4	5	Staphylococcus haemolyticus	d__Bacteria;p__Bacillota;c__Bacilli;o__Staphylococcales;f__Staphylococcaceae;g__Staphylococcus;s__Staphylococcus haemolyticus	China	none	none	2022-03-05	2022-03-05
GCF_022486185.1	GCF_006094395.1	GCF_022486185.1_ASM2248618v1	Staphylococcus haemolyticus	0	3	4	Staphylococcus haemolyticus	d__Bacteria;p__Bacillota;c__Bacilli;o__Staphylococcales;f__Staphylococcaceae;g__Staphylococcus;s__Staphylococcus haemolyticus	China	none	none	2022-03-05	2022-03-05
GCF_022484965.1	GCF_006094395.1	GCF_022484965.1_ASM2248496v1	Staphylococcus haemolyticus	5	7	8	Staphylococcus haemolyticus	d__Bacteria;p__Bacillota;c__Bacilli;o__Staphylococcales;f__Staphylococcaceae;g__Staphylococcus;s__Staphylococcus haemolyticus	China	none	none	2022-03-05	2022-03-05
GCF_022485465.1	GCF_006094395.1	GCF_022485465.1_ASM2248546v1	Staphylococcus haemolyticus	4	7	3	Staphylococcus haemolyticus	d__Bacteria;p__Bacillota;c__Bacilli;o__Staphylococcales;f__Staphylococcaceae;g__Staphylococcus;s__Staphylococcus haemolyticus	China	none	none	2022-03-05	2022-03-05
GCF_022485765.1	GCF_006094395.1	GCF_022485765.1_ASM2248576v1	Staphylococcus haemolyticus	2	7	5	Staphylococcus haemolyticus	d__Bacteria;p__Bacillota;c__Bacilli;o__Staphylococcales;f__Staphylococcaceae;g__Staphylococcus;s__Staphylococcus haemolyticus	China	none	none	2022-03-05	2022-03-05
GCF_022485365.1	GCF_006094395.1	GCF_022485365.1_ASM2248536v1	Staphylococcus haemolyticus	5	9	10	Staphylococcus haemolyticus	d__Bacteria;p__Bacillota;c__Bacilli;o__Staphylococcales;f__Staphylococcaceae;g__Staphylococcus;s__Staphylococcus haemolyticus	China	none	none	2022-03-05	2022-03-05
GCF_022486035.1	GCF_006094395.1	GCF_022486035.1_ASM2248603v1	Staphylococcus haemolyticus	2	2	5	Staphylococcus haemolyticus	d__Bacteria;p__Bacillota;c__Bacilli;o__Staphylococcales;f__Staphylococcaceae;g__Staphylococcus;s__Staphylococcus haemolyticus	China	none	none	2022-03-05	2022-03-05
GCF_022486145.1	GCF_006094395.1	GCF_022486145.1_ASM2248614v1	Staphylococcus haemolyticus	2	7	7	Staphylococcus haemolyticus	d__Bacteria;p__Bacillota;c__Bacilli;o__Staphylococcales;f__Staphylococcaceae;g__Staphylococcus;s__Staphylococcus haemolyticus	China	none	none	2022-03-05	2022-03-05
GCF_022487815.1	GCF_006094395.1	GCF_022487815.1_ASM2248781v1	Staphylococcus haemolyticus	4	2	4	Staphylococcus haemolyticus	d__Bacteria;p__Bacillota;c__Bacilli;o__Staphylococcales;f__Staphylococcaceae;g__Staphylococcus;s__Staphylococcus haemolyticus	China	none	none	2022-03-05	2022-03-05
GCF_022486415.1	GCF_006094395.1	GCF_022486415.1_ASM2248641v1	Staphylococcus haemolyticus	2	3	4	Staphylococcus haemolyticus	d__Bacteria;p__Bacillota;c__Bacilli;o__Staphylococcales;f__Staphylococcaceae;g__Staphylococcus;s__Staphylococcus haemolyticus	China	none	none	2022-03-05	2022-03-05
GCF_022486205.1	GCF_006094395.1	GCF_022486205.1_ASM2248620v1	Staphylococcus haemolyticus	4	5	7	Staphylococcus haemolyticus	d__Bacteria;p__Bacillota;c__Bacilli;o__Staphylococcales;f__Staphylococcaceae;g__Staphylococcus;s__Staphylococcus haemolyticus	China	none	none	2022-03-05	2022-03-05
GCF_022486305.1	GCF_006094395.1	GCF_022486305.1_ASM2248630v1	Staphylococcus haemolyticus	0	3	5	Staphylococcus haemolyticus	d__Bacteria;p__Bacillota;c__Bacilli;o__Staphylococcales;f__Staphylococcaceae;g__Staphylococcus;s__Staphylococcus haemolyticus	China	none	none	2022-03-05	2022-03-05
GCF_022486065.1	GCF_006094395.1	GCF_022486065.1_ASM2248606v1	Staphylococcus haemolyticus	4	5	4	Staphylococcus haemolyticus	d__Bacteria;p__Bacillota;c__Bacilli;o__Staphylococcales;f__Staphylococcaceae;g__Staphylococcus;s__Staphylococcus haemolyticus	China	none	none	2022-03-05	2022-03-05
GCA_024461955.1	GCF_900635495.1	GCA_024461955.1_ASM2446195v1	Atlantibacter hermannii	0	0	0	Enterobacteriaceae bacterium DFI.7.85	d__Bacteria;p__Pseudomonadota;c__Gammaproteobacteria;o__Enterobacterales;f__Enterobacteriaceae;g__Atlantibacter;s__Atlantibacter hermannii	USA: Chicago	none	fecal sample	2022-07-27	2022-07-27
GCF_016027855.1	GCF_900635495.1	GCF_016027855.1_ASM1602785v1	Atlantibacter hermannii	0	0	0	Atlantibacter hermannii	d__Bacteria;p__Pseudomonadota;c__Gammaproteobacteria;o__Enterobacterales;f__Enterobacteriaceae;g__Atlantibacter;s__Atlantibacter hermannii	none	none	none	2020-12-14	2020-12-14
GCF_031085005.1	GCF_900635495.1	GCF_031085005.1_ASM3108500v1	Atlantibacter hermannii	0	0	0	Atlantibacter hermannii	d__Bacteria;p__Pseudomonadota;c__Gammaproteobacteria;o__Enterobacterales;f__Enterobacteriaceae;g__Atlantibacter;s__Atlantibacter hermannii	China: Chengdu; Sichuan	none	pathological tissue	2023-09-03	2023-09-03
GCF_019584395.1	GCF_900635495.1	GCF_019584395.1_ASM1958439v1	Atlantibacter hermannii	0	3	4	Atlantibacter hermannii	d__Bacteria;p__Pseudomonadota;c__Gammaproteobacteria;o__Enterobacterales;f__Enterobacteriaceae;g__Atlantibacter;s__Atlantibacter hermannii	Nigeria: Ibadan	7.383 N 3.884 E	water from electronic waste dumpsite	2021-08-12	2021-08-12
GCF_030194195.1	GCF_900635495.1	GCF_030194195.1_ASM3019419v1	Atlantibacter hermannii	9	6	2	Atlantibacter hermannii	d__Bacteria;p__Pseudomonadota;c__Gammaproteobacteria;o__Enterobacterales;f__Enterobacteriaceae;g__Atlantibacter;s__Atlantibacter hermannii	China	none	Out-of-house environment	2023-06-06	2023-06-06
GCA_002307955.1	GCF_900635495.1	GCA_002307955.1_ASM230795v1	Atlantibacter hermannii	0	0	0	Enterobacteriaceae bacterium UBA1293	d__Bacteria;p__Pseudomonadota;c__Gammaproteobacteria;o__Enterobacterales;f__Enterobacteriaceae;g__Atlantibacter;s__Atlantibacter hermannii	USA:New York City	none	metal/plastic	2017-09-18	2017-09-18
GCA_002423795.1	GCF_900635495.1	GCA_002423795.1_ASM242379v1	Atlantibacter hermannii	0	0	0	Enterobacteriaceae bacterium UBA5525	d__Bacteria;p__Pseudomonadota;c__Gammaproteobacteria;o__Enterobacterales;f__Enterobacteriaceae;g__Atlantibacter;s__Atlantibacter hermannii	USA:New York City	none	metal/plastic	2017-10-04	2017-10-04
GCF_000878365.1	GCF_900635495.1	GCF_000878365.1_ASM87836v1	Atlantibacter hermannii	0	0	0	Atlantibacter hermannii	d__Bacteria;p__Pseudomonadota;c__Gammaproteobacteria;o__Enterobacterales;f__Enterobacteriaceae;g__Atlantibacter;s__Atlantibacter hermannii	Belgium: Diepenbeek	none	Root tissue	2015-02-20	2015-02-20
GCA_002500265.1	GCF_900635495.1	GCA_002500265.1_ASM250026v1	Atlantibacter hermannii	0	0	0	Enterobacteriaceae bacterium UBA7849	d__Bacteria;p__Pseudomonadota;c__Gammaproteobacteria;o__Enterobacterales;f__Enterobacteriaceae;g__Atlantibacter;s__Atlantibacter hermannii	USA:New York City	none	metal	2017-10-10	2017-10-10
GCF_008064855.1	GCF_900635495.1	GCF_008064855.1_ASM806485v1	Atlantibacter hermannii	0	1	0	Atlantibacter hermannii	d__Bacteria;p__Pseudomonadota;c__Gammaproteobacteria;o__Enterobacterales;f__Enterobacteriaceae;g__Atlantibacter;s__Atlantibacter hermannii	USA: New Mexico|USA; NewMexico	none	Arm wound; 24-year-old male	2019-08-22	2019-08-22
GCA_902373355.1	GCF_900635495.1	GCA_902373355.1_MGYG-HGUT-01266	Atlantibacter hermannii	0	1	0	uncultured Enterobacteriaceae bacterium	d__Bacteria;p__Pseudomonadota;c__Gammaproteobacteria;o__Enterobacterales;f__Enterobacteriaceae;g__Atlantibacter;s__Atlantibacter hermannii	none	none	human gut	2019-08-22	2019-08-22
GCA_002339625.1	GCF_900635495.1	GCA_002339625.1_ASM233962v1	Atlantibacter hermannii	0	7	1	Enterobacteriaceae bacterium UBA2613	d__Bacteria;p__Pseudomonadota;c__Gammaproteobacteria;o__Enterobacterales;f__Enterobacteriaceae;g__Atlantibacter;s__Atlantibacter hermannii	USA:New York City	none	metal	2017-09-22	2017-09-22
GCA_002317605.1	GCF_900635495.1	GCA_002317605.1_ASM231760v1	Atlantibacter hermannii	0	2	1	Enterobacteriaceae bacterium UBA1805	d__Bacteria;p__Pseudomonadota;c__Gammaproteobacteria;o__Enterobacterales;f__Enterobacteriaceae;g__Atlantibacter;s__Atlantibacter hermannii	USA:New York City	none	metal/plastic	2017-09-20	2017-09-20
GCA_023409705.1	GCF_900635495.1	GCA_023409705.1_ASM2340970v1	Atlantibacter hermannii	0	0	0	Pseudomonadota bacterium	d__Bacteria;p__Pseudomonadota;c__Gammaproteobacteria;o__Enterobacterales;f__Enterobacteriaceae;g__Atlantibacter;s__Atlantibacter hermannii	Brazil: Belem	1.45583 S 48.50444 W	feces	2022-05-17	2022-05-17
GCA_002413915.1	GCF_900635495.1	GCA_002413915.1_ASM241391v1	Atlantibacter hermannii	0	0	0	Enterobacteriaceae bacterium UBA5142	d__Bacteria;p__Pseudomonadota;c__Gammaproteobacteria;o__Enterobacterales;f__Enterobacteriaceae;g__Atlantibacter;s__Atlantibacter hermannii	USA:New York City	none	metal	2017-10-03	2017-10-03
GCF_902159675.1	GCF_900635495.1	GCF_902159675.1_25426_7_96	Atlantibacter hermannii	0	0	1	Atlantibacter hermannii	d__Bacteria;p__Pseudomonadota;c__Gammaproteobacteria;o__Enterobacterales;f__Enterobacteriaceae;g__Atlantibacter;s__Atlantibacter hermannii	none	none	faecal	2019-07-08	2019-07-08
GCF_030194145.1	GCF_900635495.1	GCF_030194145.1_ASM3019414v1	Atlantibacter hermannii	8	4	1	Atlantibacter hermannii	d__Bacteria;p__Pseudomonadota;c__Gammaproteobacteria;o__Enterobacterales;f__Enterobacteriaceae;g__Atlantibacter;s__Atlantibacter hermannii	China	none	Out-of-house environment	2023-06-06	2023-06-06
GCA_002438165.1	GCF_900635495.1	GCA_002438165.1_ASM243816v1	Atlantibacter hermannii	0	0	0	Enterobacteriaceae bacterium UBA6314	d__Bacteria;p__Pseudomonadota;c__Gammaproteobacteria;o__Enterobacterales;f__Enterobacteriaceae;g__Atlantibacter;s__Atlantibacter hermannii	USA:New York City	none	wood	2017-10-04	2017-10-04
GCF_030193975.1	GCF_900635495.1	GCF_030193975.1_ASM3019397v1	Atlantibacter hermannii	8	7	2	Atlantibacter hermannii	d__Bacteria;p__Pseudomonadota;c__Gammaproteobacteria;o__Enterobacterales;f__Enterobacteriaceae;g__Atlantibacter;s__Atlantibacter hermannii	China	none	In-house environment	2023-06-06	2023-06-06
GCA_002363455.1	GCF_900635495.1	GCA_002363455.1_ASM236345v1	Atlantibacter hermannii	0	0	0	Enterobacteriaceae bacterium UBA3233	d__Bacteria;p__Pseudomonadota;c__Gammaproteobacteria;o__Enterobacterales;f__Enterobacteriaceae;g__Atlantibacter;s__Atlantibacter hermannii	USA:New York City	none	metal/plastic	2017-09-26	2017-09-26
GCF_903936025.1	GCF_900635495.1	GCF_903936025.1_ASM_IMP39	Atlantibacter hermannii	10	18	1	Atlantibacter hermannii	d__Bacteria;p__Pseudomonadota;c__Gammaproteobacteria;o__Enterobacterales;f__Enterobacteriaceae;g__Atlantibacter;s__Atlantibacter hermannii	none	none	none	2022-06-14	2022-06-14
GCA_002333165.1	GCF_900635495.1	GCA_002333165.1_ASM233316v1	Atlantibacter hermannii	0	0	1	Enterobacteriaceae bacterium UBA2068	d__Bacteria;p__Pseudomonadota;c__Gammaproteobacteria;o__Enterobacterales;f__Enterobacteriaceae;g__Atlantibacter;s__Atlantibacter hermannii	USA:New York City	none	metal/plastic	2017-09-21	2017-09-21
GCA_002319825.1	GCF_900635495.1	GCA_002319825.1_ASM231982v1	Atlantibacter hermannii	0	0	0	Enterobacteriaceae bacterium UBA1802	d__Bacteria;p__Pseudomonadota;c__Gammaproteobacteria;o__Enterobacterales;f__Enterobacteriaceae;g__Atlantibacter;s__Atlantibacter hermannii	USA:New York City	none	metal	2017-09-21	2017-09-21
GCA_002392205.1	GCF_900635495.1	GCA_002392205.1_ASM239220v1	Atlantibacter hermannii	0	0	0	Enterobacteriaceae bacterium UBA3874	d__Bacteria;p__Pseudomonadota;c__Gammaproteobacteria;o__Enterobacterales;f__Enterobacteriaceae;g__Atlantibacter;s__Atlantibacter hermannii	USA:New York City	none	metal/plastic	2017-09-28	2017-09-28
GCA_002348865.1	GCF_900635495.1	GCA_002348865.1_ASM234886v1	Atlantibacter hermannii	0	0	0	Enterobacteriaceae bacterium UBA2950	d__Bacteria;p__Pseudomonadota;c__Gammaproteobacteria;o__Enterobacterales;f__Enterobacteriaceae;g__Atlantibacter;s__Atlantibacter hermannii	USA:New York City	none	metal/plastic	2017-09-22	2017-09-22
GCA_023389885.1	GCF_900635495.1	GCA_023389885.1_ASM2338988v1	Atlantibacter hermannii	0	0	0	Pseudomonadota bacterium	d__Bacteria;p__Pseudomonadota;c__Gammaproteobacteria;o__Enterobacterales;f__Enterobacteriaceae;g__Atlantibacter;s__Atlantibacter hermannii	Brazil: Blumenau	26.91944 S 49.06611 W	feces	2022-05-17	2022-05-17
GCA_002477045.1	GCF_900635495.1	GCA_002477045.1_ASM247704v1	Atlantibacter hermannii	0	0	0	Enterobacteriaceae bacterium UBA7504	d__Bacteria;p__Pseudomonadota;c__Gammaproteobacteria;o__Enterobacterales;f__Enterobacteriaceae;g__Atlantibacter;s__Atlantibacter hermannii	USA:New York City	none	metal/plastic	2017-10-06	2017-10-06
GCF_011068345.1	GCF_900635495.1	GCF_011068345.1_ASM1106834v1	Atlantibacter hermannii	0	1	0	Atlantibacter hermannii	d__Bacteria;p__Pseudomonadota;c__Gammaproteobacteria;o__Enterobacterales;f__Enterobacteriaceae;g__Atlantibacter;s__Atlantibacter hermannii	none	none	none	2020-03-09	2020-03-09
GCA_002363415.1	GCF_900635495.1	GCA_002363415.1_ASM236341v1	Atlantibacter hermannii	0	0	0	Enterobacteriaceae bacterium UBA3242	d__Bacteria;p__Pseudomonadota;c__Gammaproteobacteria;o__Enterobacterales;f__Enterobacteriaceae;g__Atlantibacter;s__Atlantibacter hermannii	USA:New York City	none	New York City MTA subway	2017-09-26	2017-09-26
GCF_000248015.1	GCF_900635495.1	GCF_000248015.1_ASM24801v2	Atlantibacter hermannii	0	0	0	Atlantibacter hermannii NBRC 105704	d__Bacteria;p__Pseudomonadota;c__Gammaproteobacteria;o__Enterobacterales;f__Enterobacteriaceae;g__Atlantibacter;s__Atlantibacter hermannii	none	none	none	2012-02-18	2012-02-18
GCA_002432765.1	GCF_900635495.1	GCA_002432765.1_ASM243276v1	Atlantibacter hermannii	0	1	0	Enterobacteriaceae bacterium UBA5841	d__Bacteria;p__Pseudomonadota;c__Gammaproteobacteria;o__Enterobacterales;f__Enterobacteriaceae;g__Atlantibacter;s__Atlantibacter hermannii	USA:New York City	none	metal/plastic	2017-10-04	2017-10-04
GCF_903935895.1	GCF_900635495.1	GCF_903935895.1_ASM_IMP21	Atlantibacter hermannii	10	16	1	Atlantibacter hermannii	d__Bacteria;p__Pseudomonadota;c__Gammaproteobacteria;o__Enterobacterales;f__Enterobacteriaceae;g__Atlantibacter;s__Atlantibacter hermannii	none	none	none	2022-06-14	2022-06-14
GCA_002294575.1	GCF_900635495.1	GCA_002294575.1_ASM229457v1	Atlantibacter hermannii	0	0	0	Enterobacteriaceae bacterium UBA898	d__Bacteria;p__Pseudomonadota;c__Gammaproteobacteria;o__Enterobacterales;f__Enterobacteriaceae;g__Atlantibacter;s__Atlantibacter hermannii	USA:New York City	none	wood	2017-09-12	2017-09-12
GCF_022729165.1	GCF_900635495.1	GCF_022729165.1_ASM2272916v1	Atlantibacter hermannii	0	0	0	Atlantibacter sp.	d__Bacteria;p__Pseudomonadota;c__Gammaproteobacteria;o__Enterobacterales;f__Enterobacteriaceae;g__Atlantibacter;s__Atlantibacter hermannii	China: Beijing	39.9042 N 116.4074 E	freshwater lake anaerobic enchiment culture with carbon source cellobiose	2022-03-28	2022-03-28
GCA_002377185.1	GCF_900635495.1	GCA_002377185.1_ASM237718v1	Atlantibacter hermannii	0	0	0	Enterobacteriaceae bacterium UBA3518	d__Bacteria;p__Pseudomonadota;c__Gammaproteobacteria;o__Enterobacterales;f__Enterobacteriaceae;g__Atlantibacter;s__Atlantibacter hermannii	USA:New York City	none	metal/plastic	2017-09-27	2017-09-27
GCF_030194135.1	GCF_900635495.1	GCF_030194135.1_ASM3019413v1	Atlantibacter hermannii	8	7	2	Atlantibacter hermannii	d__Bacteria;p__Pseudomonadota;c__Gammaproteobacteria;o__Enterobacterales;f__Enterobacteriaceae;g__Atlantibacter;s__Atlantibacter hermannii	China	none	Out-of-house environment	2023-06-06	2023-06-06
GCA_900550045.1	GCF_900635495.1	GCA_900550045.1_UMGS1256	Atlantibacter hermannii	0	1	0	uncultured Klebsiella sp.	d__Bacteria;p__Pseudomonadota;c__Gammaproteobacteria;o__Enterobacterales;f__Enterobacteriaceae;g__Atlantibacter;s__Atlantibacter hermannii	none	none	human gut	2019-01-29	2019-01-29
GCA_002363315.1	GCF_900635495.1	GCA_002363315.1_ASM236331v1	Atlantibacter hermannii	0	0	0	Enterobacteriaceae bacterium UBA3246	d__Bacteria;p__Pseudomonadota;c__Gammaproteobacteria;o__Enterobacterales;f__Enterobacteriaceae;g__Atlantibacter;s__Atlantibacter hermannii	USA:New York City	none	New York City MTA subway	2017-09-26	2017-09-26
GCF_003666145.1	GCF_002291445.1	GCF_003666145.1_ASM366614v1	Brenneria goodwinii	0	1	0	Brenneria goodwinii	d__Bacteria;p__Pseudomonadota;c__Gammaproteobacteria;o__Enterobacterales;f__Enterobacteriaceae;g__Brenneria;s__Brenneria goodwinii	United Kingdom: Gorse Covert	53.4157 N 2.53039999 W	Necrotic lesion of AOD affected tree	2018-10-17	2018-10-17
GCF_022361495.1	GCF_002291445.1	GCF_022361495.1_ASM2236149v1	Brenneria goodwinii	0	1	0	Brenneria goodwinii	d__Bacteria;p__Pseudomonadota;c__Gammaproteobacteria;o__Enterobacterales;f__Enterobacteriaceae;g__Brenneria;s__Brenneria goodwinii	United Kingdom	none	symptomatic inner bark	2022-02-22	2022-02-22
GCF_022358855.1	GCF_002291445.1	GCF_022358855.1_ASM2235885v1	Brenneria goodwinii	0	1	0	Brenneria goodwinii	d__Bacteria;p__Pseudomonadota;c__Gammaproteobacteria;o__Enterobacterales;f__Enterobacteriaceae;g__Brenneria;s__Brenneria goodwinii	United Kingdom	none	symptomatic inner bark	2022-02-22	2022-02-22
GCF_022358635.1	GCF_002291445.1	GCF_022358635.1_ASM2235863v1	Brenneria goodwinii	0	1	0	Brenneria goodwinii	d__Bacteria;p__Pseudomonadota;c__Gammaproteobacteria;o__Enterobacterales;f__Enterobacteriaceae;g__Brenneria;s__Brenneria goodwinii	United Kingdom	none	symptomatic inner bark	2022-02-22	2022-02-22
GCF_022358805.1	GCF_002291445.1	GCF_022358805.1_ASM2235880v1	Brenneria goodwinii	0	1	0	Brenneria goodwinii	d__Bacteria;p__Pseudomonadota;c__Gammaproteobacteria;o__Enterobacterales;f__Enterobacteriaceae;g__Brenneria;s__Brenneria goodwinii	United Kingdom	none	symptomatic inner bark	2022-02-22	2022-02-22
GCF_002291445.1	GCF_002291445.1	GCF_002291445.1_ASM229144v1	Brenneria goodwinii	0	1	0	Brenneria goodwinii	d__Bacteria;p__Pseudomonadota;c__Gammaproteobacteria;o__Enterobacterales;f__Enterobacteriaceae;g__Brenneria;s__Brenneria goodwinii	United Kingdom: England	none	none	2017-09-12	2017-09-12
GCF_022359135.1	GCF_002291445.1	GCF_022359135.1_ASM2235913v1	Brenneria goodwinii	0	1	0	Brenneria goodwinii	d__Bacteria;p__Pseudomonadota;c__Gammaproteobacteria;o__Enterobacterales;f__Enterobacteriaceae;g__Brenneria;s__Brenneria goodwinii	United Kingdom	none	symptomatic inner bark	2022-02-22	2022-02-22
GCF_022358755.1	GCF_002291445.1	GCF_022358755.1_ASM2235875v1	Brenneria goodwinii	0	1	0	Brenneria goodwinii	d__Bacteria;p__Pseudomonadota;c__Gammaproteobacteria;o__Enterobacterales;f__Enterobacteriaceae;g__Brenneria;s__Brenneria goodwinii	United Kingdom	none	symptomatic inner bark	2022-02-22	2022-02-22
GCF_022358675.1	GCF_002291445.1	GCF_022358675.1_ASM2235867v1	Brenneria goodwinii	0	1	0	Brenneria goodwinii	d__Bacteria;p__Pseudomonadota;c__Gammaproteobacteria;o__Enterobacterales;f__Enterobacteriaceae;g__Brenneria;s__Brenneria goodwinii	United Kingdom	none	symptomatic inner bark	2022-02-22	2022-02-22
GCF_001049335.1	GCF_002291445.1	GCF_001049335.1_B_goodwinii_PB	Brenneria goodwinii	0	0	0	Brenneria goodwinii	d__Bacteria;p__Pseudomonadota;c__Gammaproteobacteria;o__Enterobacterales;f__Enterobacteriaceae;g__Brenneria;s__Brenneria goodwinii	none	none	none	2015-06-30	2015-06-30
GCF_022358645.1	GCF_002291445.1	GCF_022358645.1_ASM2235864v1	Brenneria goodwinii	0	1	0	Brenneria goodwinii	d__Bacteria;p__Pseudomonadota;c__Gammaproteobacteria;o__Enterobacterales;f__Enterobacteriaceae;g__Brenneria;s__Brenneria goodwinii	United Kingdom	none	symptomatic inner bark	2022-02-22	2022-02-22
GCF_022359025.1	GCF_002291445.1	GCF_022359025.1_ASM2235902v1	Brenneria goodwinii	0	1	0	Brenneria goodwinii	d__Bacteria;p__Pseudomonadota;c__Gammaproteobacteria;o__Enterobacterales;f__Enterobacteriaceae;g__Brenneria;s__Brenneria goodwinii	United Kingdom	none	symptomatic inner bark	2022-02-22	2022-02-22
GCF_016505395.1	GCF_002075345.1	GCF_016505395.1_ASM1650539v1	Citrobacter braakii	0	1	0	Citrobacter braakii	d__Bacteria;p__Pseudomonadota;c__Gammaproteobacteria;o__Enterobacterales;f__Enterobacteriaceae;g__Citrobacter;s__Citrobacter braakii	USA: Pittsburgh; Pennsylvania	40.44 N 79.97 W	wound	2021-01-05	2021-01-05
GCF_002918455.1	GCF_002075345.1	GCF_002918455.1_ASM291845v1	Citrobacter braakii	0	2	0	Citrobacter braakii	d__Bacteria;p__Pseudomonadota;c__Gammaproteobacteria;o__Enterobacterales;f__Enterobacteriaceae;g__Citrobacter;s__Citrobacter braakii	none	none	Red leaf vegetables	2018-02-06	2018-02-06
GCF_030337025.1	GCF_002075345.1	GCF_030337025.1_ASM3033702v1	Citrobacter braakii	0	3	1	Citrobacter sp. Cb008	d__Bacteria;p__Pseudomonadota;c__Gammaproteobacteria;o__Enterobacterales;f__Enterobacteriaceae;g__Citrobacter;s__Citrobacter braakii	China: Beijing	none	none	2023-06-22	2023-06-22
GCF_027919895.1	GCF_002075345.1	GCF_027919895.1_ASM2791989v1	Citrobacter braakii	9	5	3	Citrobacter sp. 21OH12SH02A-Citro	d__Bacteria;p__Pseudomonadota;c__Gammaproteobacteria;o__Enterobacterales;f__Enterobacteriaceae;g__Citrobacter;s__Citrobacter braakii	USA:OH	none	shrimp	2022-12-27	2022-12-27
GCF_026626145.1	GCF_002075345.1	GCF_026626145.1_ASM2662614v1	Citrobacter braakii	14	2	1	Citrobacter braakii	d__Bacteria;p__Pseudomonadota;c__Gammaproteobacteria;o__Enterobacterales;f__Enterobacteriaceae;g__Citrobacter;s__Citrobacter braakii	China:Wuhan	29.58 N 113.41 E	liver	2022-12-04	2022-12-04
GCF_016894145.1	GCF_002075345.1	GCF_016894145.1_ASM1689414v1	Citrobacter braakii	0	0	0	Citrobacter braakii	d__Bacteria;p__Pseudomonadota;c__Gammaproteobacteria;o__Enterobacterales;f__Enterobacteriaceae;g__Citrobacter;s__Citrobacter braakii	Thailand	none	food	2021-02-16	2021-02-16
GCA_004331585.1	GCF_002075345.1	GCA_004331585.1_ASM433158v1	Citrobacter braakii	1	12	2	Citrobacter braakii	d__Bacteria;p__Pseudomonadota;c__Gammaproteobacteria;o__Enterobacterales;f__Enterobacteriaceae;g__Citrobacter;s__Citrobacter braakii	Canada	none	biosolids	2019-03-06	2019-03-06
GCF_030336925.1	GCF_002075345.1	GCF_030336925.1_ASM3033692v1	Citrobacter braakii	0	4	2	Citrobacter sp. Cb010	d__Bacteria;p__Pseudomonadota;c__Gammaproteobacteria;o__Enterobacterales;f__Enterobacteriaceae;g__Citrobacter;s__Citrobacter braakii	China: Beijing	none	none	2023-06-22	2023-06-22
GCF_029717885.1	GCF_002075345.1	GCF_029717885.1_ASM2971788v1	Citrobacter braakii	0	0	0	Citrobacter braakii	d__Bacteria;p__Pseudomonadota;c__Gammaproteobacteria;o__Enterobacterales;f__Enterobacteriaceae;g__Citrobacter;s__Citrobacter braakii	United Kingdom	none	Pooled sediment sample collected from floor of pig farm	2023-04-13	2023-04-13
GCF_012524235.2	GCF_002075345.1	GCF_012524235.2_UCSC_CitroTSA_2.0	Citrobacter braakii	0	2	0	Citrobacter sp. TSA-1	d__Bacteria;p__Pseudomonadota;c__Gammaproteobacteria;o__Enterobacterales;f__Enterobacteriaceae;g__Citrobacter;s__Citrobacter braakii	USA:California	none	laboratory stock	2020-05-27	2020-05-27
GCF_030334665.1	GCF_002075345.1	GCF_030334665.1_ASM3033466v1	Citrobacter braakii	0	0	1	Citrobacter sp. Cb130	d__Bacteria;p__Pseudomonadota;c__Gammaproteobacteria;o__Enterobacterales;f__Enterobacteriaceae;g__Citrobacter;s__Citrobacter braakii	China: Beijing	none	none	2023-06-22	2023-06-22
GCA_008364705.1	GCF_002075345.1	GCA_008364705.1_ASM836470v1	Citrobacter braakii	0	7	2	Citrobacter braakii	d__Bacteria;p__Pseudomonadota;c__Gammaproteobacteria;o__Enterobacterales;f__Enterobacteriaceae;g__Citrobacter;s__Citrobacter braakii	Germany	none	Sprouts	2019-09-09	2019-09-09
GCF_030163615.1	GCF_002075345.1	GCF_030163615.1_ASM3016361v1	Citrobacter braakii	9	16	5	Citrobacter braakii	d__Bacteria;p__Pseudomonadota;c__Gammaproteobacteria;o__Enterobacterales;f__Enterobacteriaceae;g__Citrobacter;s__Citrobacter braakii	China: Zhejiang	none	none	2023-06-02	2023-06-02
GCF_014230105.1	GCF_002075345.1	GCF_014230105.1_ASM1423010v1	Citrobacter braakii	8	11	3	Citrobacter braakii	d__Bacteria;p__Pseudomonadota;c__Gammaproteobacteria;o__Enterobacterales;f__Enterobacteriaceae;g__Citrobacter;s__Citrobacter braakii	China: Tianjin	39.13 N 117.2 E	feces	2020-08-17	2020-08-17
GCF_900460975.1	GCF_002075345.1	GCF_900460975.1_50305_C01	Citrobacter braakii	0	0	0	Citrobacter braakii	d__Bacteria;p__Pseudomonadota;c__Gammaproteobacteria;o__Enterobacterales;f__Enterobacteriaceae;g__Citrobacter;s__Citrobacter braakii	none	none	Soil	2021-09-14	2021-09-14
GCF_900169625.1	GCF_002075345.1	GCF_900169625.1_15.TR.020_20Carba_OXA-48_KPC	Citrobacter braakii	3	22	7	Citrobacter braakii	d__Bacteria;p__Pseudomonadota;c__Gammaproteobacteria;o__Enterobacterales;f__Enterobacteriaceae;g__Citrobacter;s__Citrobacter braakii	none	none	none	2017-05-16	2017-05-16
GCF_017151545.1	GCF_002075345.1	GCF_017151545.1_ASM1715154v1	Citrobacter braakii	9	13	3	Citrobacter braakii	d__Bacteria;p__Pseudomonadota;c__Gammaproteobacteria;o__Enterobacterales;f__Enterobacteriaceae;g__Citrobacter;s__Citrobacter braakii	China: Yangjiang	none	none	2021-03-02	2021-03-02
GCF_001065805.1	GCF_002075345.1	GCF_001065805.1_ASM106580v1	Citrobacter braakii	0	6	1	Citrobacter braakii	d__Bacteria;p__Pseudomonadota;c__Gammaproteobacteria;o__Enterobacterales;f__Enterobacteriaceae;g__Citrobacter;s__Citrobacter braakii	USA: WA	none	none	2015-07-10	2015-07-10
GCF_009821555.1	GCF_002075345.1	GCF_009821555.1_ASM982155v1	Citrobacter braakii	10	13	4	Citrobacter braakii	d__Bacteria;p__Pseudomonadota;c__Gammaproteobacteria;o__Enterobacterales;f__Enterobacteriaceae;g__Citrobacter;s__Citrobacter braakii	none	none	none	2019-12-31	2019-12-31
GCF_019270295.1	GCF_002075345.1	GCF_019270295.1_ASM1927029v1	Citrobacter braakii	0	0	0	Citrobacter braakii	d__Bacteria;p__Pseudomonadota;c__Gammaproteobacteria;o__Enterobacterales;f__Enterobacteriaceae;g__Citrobacter;s__Citrobacter braakii	Thailand: Loei	none	food	2021-07-19	2021-07-19
GCF_019800325.1	GCF_002075345.1	GCF_019800325.1_ASM1980032v1	Citrobacter braakii	5	10	2	Citrobacter braakii	d__Bacteria;p__Pseudomonadota;c__Gammaproteobacteria;o__Enterobacterales;f__Enterobacteriaceae;g__Citrobacter;s__Citrobacter braakii	Germany	none	rectal swab	2021-08-30	2021-08-30
GCF_030334745.1	GCF_002075345.1	GCF_030334745.1_ASM3033474v1	Citrobacter braakii	0	1	0	Citrobacter sp. Cb080	d__Bacteria;p__Pseudomonadota;c__Gammaproteobacteria;o__Enterobacterales;f__Enterobacteriaceae;g__Citrobacter;s__Citrobacter braakii	China: Beijing	none	none	2023-06-22	2023-06-22
GCF_030336905.1	GCF_002075345.1	GCF_030336905.1_ASM3033690v1	Citrobacter braakii	0	5	1	Citrobacter sp. Cb016	d__Bacteria;p__Pseudomonadota;c__Gammaproteobacteria;o__Enterobacterales;f__Enterobacteriaceae;g__Citrobacter;s__Citrobacter braakii	China: Beijing	none	none	2023-06-22	2023-06-22
GCA_900460935.1	GCF_002075345.1	GCA_900460935.1_32875_A01	Citrobacter braakii	0	0	0	Citrobacter braakii	d__Bacteria;p__Pseudomonadota;c__Gammaproteobacteria;o__Enterobacterales;f__Enterobacteriaceae;g__Citrobacter;s__Citrobacter braakii	none	none	none	2018-08-08	2018-08-08
GCF_018919545.1	GCF_002075345.1	GCF_018919545.1_ASM1891954v1	Citrobacter braakii	0	2	0	Citrobacter sp. S46_ASV_140	d__Bacteria;p__Pseudomonadota;c__Gammaproteobacteria;o__Enterobacterales;f__Enterobacteriaceae;g__Citrobacter;s__Citrobacter braakii	none	none	feces	2021-06-16	2021-06-16
GCF_014712635.1	GCF_002075345.1	GCF_014712635.1_ASM1471263v1	Citrobacter braakii	11	17	3	Citrobacter braakii	d__Bacteria;p__Pseudomonadota;c__Gammaproteobacteria;o__Enterobacterales;f__Enterobacteriaceae;g__Citrobacter;s__Citrobacter braakii	China	none	none	2020-09-23	2020-09-23
GCF_012952645.1	GCF_002075345.1	GCF_012952645.1_ASM1295264v1	Citrobacter braakii	4	1	1	Citrobacter braakii	d__Bacteria;p__Pseudomonadota;c__Gammaproteobacteria;o__Enterobacterales;f__Enterobacteriaceae;g__Citrobacter;s__Citrobacter braakii	USA: Pennsylvania; Pittsburgh	40.4406 N 79.9959 W	urine	2020-05-02	2020-05-02
GCF_900449345.1	GCF_002075345.1	GCF_900449345.1_38490_H02	Citrobacter braakii	0	2	0	Citrobacter braakii	d__Bacteria;p__Pseudomonadota;c__Gammaproteobacteria;o__Enterobacterales;f__Enterobacteriaceae;g__Citrobacter;s__Citrobacter braakii	none	none	none	2018-08-01	2018-08-01
GCF_000786265.1	GCF_002075345.1	GCF_000786265.1_ASM78626v1	Citrobacter braakii	0	7	3	Citrobacter braakii	d__Bacteria;p__Pseudomonadota;c__Gammaproteobacteria;o__Enterobacterales;f__Enterobacteriaceae;g__Citrobacter;s__Citrobacter braakii	Canada: Ontario	none	Ground Beef	2014-11-23	2014-11-23
GCA_016428845.1	GCF_002075345.1	GCA_016428845.1_ASM1642884v1	Citrobacter braakii	0	3	0	Citrobacter sp. ASV29	d__Bacteria;p__Pseudomonadota;c__Gammaproteobacteria;o__Enterobacterales;f__Enterobacteriaceae;g__Citrobacter;s__Citrobacter braakii	USA: Massachusetts	42.501660 N 72.208173 W	plant-associated environment [ENVO:01001001]	2020-12-28	2020-12-28
GCA_013746415.1	GCF_002075345.1	GCA_013746415.1_ASM1374641v1	Citrobacter braakii	1	4	3	Citrobacter sp. RHBSTW-00628	d__Bacteria;p__Pseudomonadota;c__Gammaproteobacteria;o__Enterobacterales;f__Enterobacteriaceae;g__Citrobacter;s__Citrobacter braakii	United Kingdom	none	Wastewater influent sample	2020-07-27	2020-07-27
GCF_019270215.1	GCF_002075345.1	GCF_019270215.1_ASM1927021v1	Citrobacter braakii	0	0	0	Citrobacter braakii	d__Bacteria;p__Pseudomonadota;c__Gammaproteobacteria;o__Enterobacterales;f__Enterobacteriaceae;g__Citrobacter;s__Citrobacter braakii	Thailand: Loei	none	food	2021-07-19	2021-07-19
GCF_017151495.1	GCF_002075345.1	GCF_017151495.1_ASM1715149v1	Citrobacter braakii	8	11	3	Citrobacter braakii	d__Bacteria;p__Pseudomonadota;c__Gammaproteobacteria;o__Enterobacterales;f__Enterobacteriaceae;g__Citrobacter;s__Citrobacter braakii	China: Yangjiang	none	none	2021-03-02	2021-03-02
GCF_016503115.1	GCF_002075345.1	GCF_016503115.1_ASM1650311v1	Citrobacter braakii	0	0	0	Citrobacter braakii	d__Bacteria;p__Pseudomonadota;c__Gammaproteobacteria;o__Enterobacterales;f__Enterobacteriaceae;g__Citrobacter;s__Citrobacter braakii	USA: Pittsburgh; Pennsylvania	40.44 N 79.97 W	wound	2021-01-05	2021-01-05
GCF_009648935.1	GCF_002075345.1	GCF_009648935.1_ASM964893v1	Citrobacter braakii	0	0	0	Citrobacter braakii	d__Bacteria;p__Pseudomonadota;c__Gammaproteobacteria;o__Enterobacterales;f__Enterobacteriaceae;g__Citrobacter;s__Citrobacter braakii	USA:MI	none	Cilantro	2019-11-11	2019-11-11
GCF_002918465.1	GCF_002075345.1	GCF_002918465.1_ASM291846v1	Citrobacter braakii	0	2	0	Citrobacter braakii	d__Bacteria;p__Pseudomonadota;c__Gammaproteobacteria;o__Enterobacterales;f__Enterobacteriaceae;g__Citrobacter;s__Citrobacter braakii	none	none	Red leaf vegetables	2018-02-06	2018-02-06
GCF_008364635.1	GCF_002075345.1	GCF_008364635.1_ASM836463v1	Citrobacter braakii	0	6	0	Citrobacter braakii	d__Bacteria;p__Pseudomonadota;c__Gammaproteobacteria;o__Enterobacterales;f__Enterobacteriaceae;g__Citrobacter;s__Citrobacter braakii	Germany	none	Carrots	2019-09-09	2019-09-09
GCF_017963565.1	GCF_002075345.1	GCF_017963565.1_ASM1796356v1	Citrobacter braakii	0	1	0	Citrobacter sp. AN-PRR1	d__Bacteria;p__Pseudomonadota;c__Gammaproteobacteria;o__Enterobacterales;f__Enterobacteriaceae;g__Citrobacter;s__Citrobacter braakii	Pakistan: Punjab; District Hafizabad; Pindi Bhattian	none	rhizospheric soil	2021-04-14	2021-04-14
GCF_029841585.1	GCF_002075345.1	GCF_029841585.1_ASM2984158v1	Citrobacter braakii	3	4	1	Citrobacter braakii	d__Bacteria;p__Pseudomonadota;c__Gammaproteobacteria;o__Enterobacterales;f__Enterobacteriaceae;g__Citrobacter;s__Citrobacter braakii	Pakistan	none	surface swab	2023-04-19	2023-04-19
GCA_014104235.1	GCF_002075345.1	GCA_014104235.1_ASM1410423v1	Citrobacter braakii	0	4	2	Citrobacter sp. RHBSTW-00089	d__Bacteria;p__Pseudomonadota;c__Gammaproteobacteria;o__Enterobacterales;f__Enterobacteriaceae;g__Citrobacter;s__Citrobacter braakii	United Kingdom	none	Wastewater effluent sample	2020-08-07	2020-08-07
GCF_002919455.1	GCF_002075345.1	GCF_002919455.1_ASM291945v1	Citrobacter braakii	0	2	0	Citrobacter braakii	d__Bacteria;p__Pseudomonadota;c__Gammaproteobacteria;o__Enterobacterales;f__Enterobacteriaceae;g__Citrobacter;s__Citrobacter braakii	none	none	Red leaf vegetables	2018-02-06	2018-02-06
GCF_026719145.1	GCF_002075345.1	GCF_026719145.1_ASM2671914v1	Citrobacter braakii	6	11	5	Citrobacter sp. R3	d__Bacteria;p__Pseudomonadota;c__Gammaproteobacteria;o__Enterobacterales;f__Enterobacteriaceae;g__Citrobacter;s__Citrobacter braakii	China	none	river water	2022-12-06	2022-12-06
GCF_016501755.1	GCF_002075345.1	GCF_016501755.1_ASM1650175v1	Citrobacter braakii	0	1	1	Citrobacter braakii	d__Bacteria;p__Pseudomonadota;c__Gammaproteobacteria;o__Enterobacterales;f__Enterobacteriaceae;g__Citrobacter;s__Citrobacter braakii	USA: Pittsburgh; Pennsylvania	40.44 N 79.97 W	Tissue	2021-01-05	2021-01-05
GCF_030337065.1	GCF_002075345.1	GCF_030337065.1_ASM3033706v1	Citrobacter braakii	0	4	1	Citrobacter sp. Cb004	d__Bacteria;p__Pseudomonadota;c__Gammaproteobacteria;o__Enterobacterales;f__Enterobacteriaceae;g__Citrobacter;s__Citrobacter braakii	China: Beijing	none	none	2023-06-22	2023-06-22
GCF_029104145.1	GCF_002075345.1	GCF_029104145.1_ASM2910414v1	Citrobacter braakii	4	16	6	Citrobacter braakii	d__Bacteria;p__Pseudomonadota;c__Gammaproteobacteria;o__Enterobacterales;f__Enterobacteriaceae;g__Citrobacter;s__Citrobacter braakii	China: Beijing	none	none	2023-03-09	2023-03-09
GCF_030334675.1	GCF_002075345.1	GCF_030334675.1_ASM3033467v1	Citrobacter braakii	1	10	1	Citrobacter sp. Cb223	d__Bacteria;p__Pseudomonadota;c__Gammaproteobacteria;o__Enterobacterales;f__Enterobacteriaceae;g__Citrobacter;s__Citrobacter braakii	China: Beijing	none	none	2023-06-22	2023-06-22
GCF_902160855.1	GCF_002075345.1	GCF_902160855.1_25426_7_229	Citrobacter braakii	0	3	2	Citrobacter braakii	d__Bacteria;p__Pseudomonadota;c__Gammaproteobacteria;o__Enterobacterales;f__Enterobacteriaceae;g__Citrobacter;s__Citrobacter braakii	none	none	faecal	2019-07-08	2019-07-08
GCA_014103235.1	GCF_002075345.1	GCA_014103235.1_ASM1410323v1	Citrobacter braakii	1	3	1	Citrobacter sp. RHBSTW-00827	d__Bacteria;p__Pseudomonadota;c__Gammaproteobacteria;o__Enterobacterales;f__Enterobacteriaceae;g__Citrobacter;s__Citrobacter braakii	United Kingdom	none	Freshwater sample from downstream of wastewater treatment plant	2020-08-07	2020-08-07
GCF_016501405.1	GCF_002075345.1	GCF_016501405.1_ASM1650140v1	Citrobacter braakii	0	1	0	Citrobacter braakii	d__Bacteria;p__Pseudomonadota;c__Gammaproteobacteria;o__Enterobacterales;f__Enterobacteriaceae;g__Citrobacter;s__Citrobacter braakii	USA: Pittsburgh; Pennsylvania	40.44 N 79.97 W	sputum	2021-01-05	2021-01-05
GCF_017151535.1	GCF_002075345.1	GCF_017151535.1_ASM1715153v1	Citrobacter braakii	8	10	3	Citrobacter braakii	d__Bacteria;p__Pseudomonadota;c__Gammaproteobacteria;o__Enterobacterales;f__Enterobacteriaceae;g__Citrobacter;s__Citrobacter braakii	China: Yangjiang	none	none	2021-03-02	2021-03-02
GCF_017151515.1	GCF_002075345.1	GCF_017151515.1_ASM1715151v1	Citrobacter braakii	8	11	3	Citrobacter braakii	d__Bacteria;p__Pseudomonadota;c__Gammaproteobacteria;o__Enterobacterales;f__Enterobacteriaceae;g__Citrobacter;s__Citrobacter braakii	China: Yangjiang	none	none	2021-03-02	2021-03-02
GCF_013783065.1	GCF_002075345.1	GCF_013783065.1_ASM1378306v1	Citrobacter braakii	1	6	5	Citrobacter sp. RHBSTW-00986	d__Bacteria;p__Pseudomonadota;c__Gammaproteobacteria;o__Enterobacterales;f__Enterobacteriaceae;g__Citrobacter;s__Citrobacter braakii	United Kingdom	none	Wastewater influent sample	2020-07-28	2020-07-28
GCF_019270255.1	GCF_002075345.1	GCF_019270255.1_ASM1927025v1	Citrobacter braakii	0	0	0	Citrobacter braakii	d__Bacteria;p__Pseudomonadota;c__Gammaproteobacteria;o__Enterobacterales;f__Enterobacteriaceae;g__Citrobacter;s__Citrobacter braakii	Thailand: Uttaradit	none	food	2021-07-19	2021-07-19
GCF_018420675.1	GCF_002075345.1	GCF_018420675.1_ASM1842067v1	Citrobacter braakii	0	4	3	Citrobacter braakii	d__Bacteria;p__Pseudomonadota;c__Gammaproteobacteria;o__Enterobacterales;f__Enterobacteriaceae;g__Citrobacter;s__Citrobacter braakii	Germany	none	Rectal swab/stool	2021-05-20	2021-05-20
GCA_018449455.1	GCF_002075345.1	GCA_018449455.1_ASM1844945v1	Citrobacter braakii	2	24	8	Citrobacter braakii	d__Bacteria;p__Pseudomonadota;c__Gammaproteobacteria;o__Enterobacterales;f__Enterobacteriaceae;g__Citrobacter;s__Citrobacter braakii	Peru: Lima	12.0852 S 76.9917 W	Hospital wastewater	2021-05-23	2021-05-23
GCF_016507955.1	GCF_002075345.1	GCF_016507955.1_ASM1650795v1	Citrobacter braakii	0	0	1	Citrobacter braakii	d__Bacteria;p__Pseudomonadota;c__Gammaproteobacteria;o__Enterobacterales;f__Enterobacteriaceae;g__Citrobacter;s__Citrobacter braakii	USA: Pittsburgh; Pennsylvania	40.44 N 79.97 W	wound	2021-01-05	2021-01-05
GCF_029717945.1	GCF_002075345.1	GCF_029717945.1_ASM2971794v1	Citrobacter braakii	0	1	0	Citrobacter braakii	d__Bacteria;p__Pseudomonadota;c__Gammaproteobacteria;o__Enterobacterales;f__Enterobacteriaceae;g__Citrobacter;s__Citrobacter braakii	United Kingdom	none	Pooled sediment sample collected from floor of pig farm	2023-04-13	2023-04-13
GCF_005281155.1	GCF_002075345.1	GCF_005281155.1_ASM528115v1	Citrobacter braakii	0	0	0	Citrobacter sp. wls618	d__Bacteria;p__Pseudomonadota;c__Gammaproteobacteria;o__Enterobacterales;f__Enterobacteriaceae;g__Citrobacter;s__Citrobacter braakii	Poland	none	none	2019-05-12	2019-05-12
GCF_029717465.1	GCF_002075345.1	GCF_029717465.1_ASM2971746v1	Citrobacter braakii	0	0	0	Citrobacter braakii	d__Bacteria;p__Pseudomonadota;c__Gammaproteobacteria;o__Enterobacterales;f__Enterobacteriaceae;g__Citrobacter;s__Citrobacter braakii	United Kingdom	none	Pooled sediment sample collected from floor of cattle farm	2023-04-13	2023-04-13
GCF_020034515.1	GCF_002075345.1	GCF_020034515.1_ASM2003451v1	Citrobacter braakii	0	1	0	Citrobacter braakii	d__Bacteria;p__Pseudomonadota;c__Gammaproteobacteria;o__Enterobacterales;f__Enterobacteriaceae;g__Citrobacter;s__Citrobacter braakii	Brazil	22.95 S 43.17 W	food	2021-09-18	2021-09-18
GCF_030336615.1	GCF_002075345.1	GCF_030336615.1_ASM3033661v1	Citrobacter braakii	0	0	0	Citrobacter sp. Cb043	d__Bacteria;p__Pseudomonadota;c__Gammaproteobacteria;o__Enterobacterales;f__Enterobacteriaceae;g__Citrobacter;s__Citrobacter braakii	China: Beijing	none	none	2023-06-22	2023-06-22
GCF_014104375.1	GCF_002075345.1	GCF_014104375.1_ASM1410437v1	Citrobacter braakii	0	4	3	Citrobacter sp. RHBSTW-00013	d__Bacteria;p__Pseudomonadota;c__Gammaproteobacteria;o__Enterobacterales;f__Enterobacteriaceae;g__Citrobacter;s__Citrobacter braakii	United Kingdom	none	Wastewater influent sample	2020-08-07	2020-08-07
GCF_019270235.1	GCF_002075345.1	GCF_019270235.1_ASM1927023v1	Citrobacter braakii	0	0	0	Citrobacter braakii	d__Bacteria;p__Pseudomonadota;c__Gammaproteobacteria;o__Enterobacterales;f__Enterobacteriaceae;g__Citrobacter;s__Citrobacter braakii	Thailand: Nakhon Ratchasima	none	food	2021-07-19	2021-07-19
GCF_030336625.1	GCF_002075345.1	GCF_030336625.1_ASM3033662v1	Citrobacter braakii	0	4	3	Citrobacter sp. Cb036	d__Bacteria;p__Pseudomonadota;c__Gammaproteobacteria;o__Enterobacterales;f__Enterobacteriaceae;g__Citrobacter;s__Citrobacter braakii	China: Beijing	none	none	2023-06-22	2023-06-22
GCF_019270275.1	GCF_002075345.1	GCF_019270275.1_ASM1927027v1	Citrobacter braakii	0	0	0	Citrobacter braakii	d__Bacteria;p__Pseudomonadota;c__Gammaproteobacteria;o__Enterobacterales;f__Enterobacteriaceae;g__Citrobacter;s__Citrobacter braakii	Thailand: Loei	none	food	2021-07-19	2021-07-19
GCF_002075345.1	GCF_002075345.1	GCF_002075345.1_ASM207534v1	Citrobacter braakii	0	11	0	Citrobacter braakii	d__Bacteria;p__Pseudomonadota;c__Gammaproteobacteria;o__Enterobacterales;f__Enterobacteriaceae;g__Citrobacter;s__Citrobacter braakii	France	none	none	2017-03-30	2017-03-30
GCF_013797345.1	GCF_002075345.1	GCF_013797345.1_ASM1379734v1	Citrobacter braakii	0	1	1	Citrobacter sp. RHBSTW-00021	d__Bacteria;p__Pseudomonadota;c__Gammaproteobacteria;o__Enterobacterales;f__Enterobacteriaceae;g__Citrobacter;s__Citrobacter braakii	United Kingdom	none	Wastewater effluent sample	2020-07-28	2020-07-28
GCF_013747755.1	GCF_002075345.1	GCF_013747755.1_ASM1374775v1	Citrobacter braakii	0	3	3	Citrobacter sp. RHBSTW-00524	d__Bacteria;p__Pseudomonadota;c__Gammaproteobacteria;o__Enterobacterales;f__Enterobacteriaceae;g__Citrobacter;s__Citrobacter braakii	United Kingdom	none	Wastewater effluent sample	2020-07-27	2020-07-27
GCF_027274545.1	GCF_002075345.1	GCF_027274545.1_ASM2727454v1	Citrobacter braakii	0	2	0	Citrobacter braakii	d__Bacteria;p__Pseudomonadota;c__Gammaproteobacteria;o__Enterobacterales;f__Enterobacteriaceae;g__Citrobacter;s__Citrobacter braakii	Canada: Saskatchewan	52.14 N 106.63 W	Barn Environment	2022-12-25	2022-12-25
GCF_030337045.1	GCF_002075345.1	GCF_030337045.1_ASM3033704v1	Citrobacter braakii	0	0	0	Citrobacter sp. Cb007	d__Bacteria;p__Pseudomonadota;c__Gammaproteobacteria;o__Enterobacterales;f__Enterobacteriaceae;g__Citrobacter;s__Citrobacter braakii	China: Beijing	none	none	2023-06-22	2023-06-22
GCF_029718465.1	GCF_002075345.1	GCF_029718465.1_ASM2971846v1	Citrobacter braakii	0	1	0	Citrobacter braakii	d__Bacteria;p__Pseudomonadota;c__Gammaproteobacteria;o__Enterobacterales;f__Enterobacteriaceae;g__Citrobacter;s__Citrobacter braakii	United Kingdom	none	Pooled soil sample collected from floor of sheep farm	2023-04-13	2023-04-13
GCF_013266895.1	GCF_002075345.1	GCF_013266895.1_ASM1326689v1	Citrobacter braakii	1	3	0	Citrobacter braakii	d__Bacteria;p__Pseudomonadota;c__Gammaproteobacteria;o__Enterobacterales;f__Enterobacteriaceae;g__Citrobacter;s__Citrobacter braakii	India	none	rumen fluid	2020-06-03	2020-06-03
GCF_013615435.1	GCF_002075345.1	GCF_013615435.1_ASM1361543v1	Citrobacter braakii	0	3	1	Citrobacter sp. RHBSTW-00944	d__Bacteria;p__Pseudomonadota;c__Gammaproteobacteria;o__Enterobacterales;f__Enterobacteriaceae;g__Citrobacter;s__Citrobacter braakii	United Kingdom	none	Wastewater effluent sample	2020-07-24	2020-07-24
GCF_023096285.1	GCF_002075345.1	GCF_023096285.1_ASM2309628v1	Citrobacter braakii	0	1	0	Citrobacter braakii	d__Bacteria;p__Pseudomonadota;c__Gammaproteobacteria;o__Enterobacterales;f__Enterobacteriaceae;g__Citrobacter;s__Citrobacter braakii	Russia: Siberia	70.723611 N 135.429722 E	permafrost	2022-04-24	2022-04-24
GCF_030336785.1	GCF_002075345.1	GCF_030336785.1_ASM3033678v1	Citrobacter braakii	0	0	0	Citrobacter sp. Cb025	d__Bacteria;p__Pseudomonadota;c__Gammaproteobacteria;o__Enterobacterales;f__Enterobacteriaceae;g__Citrobacter;s__Citrobacter braakii	China: Beijing	none	none	2023-06-22	2023-06-22
GCA_934255195.1	GCF_002075345.1	GCA_934255195.1_ERR7745594_bin.138	Citrobacter braakii	0	0	0	uncultured Citrobacter sp.	d__Bacteria;p__Pseudomonadota;c__Gammaproteobacteria;o__Enterobacterales;f__Enterobacteriaceae;g__Citrobacter;s__Citrobacter braakii	none	none	human feces	2022-04-16	2022-04-16
GCA_013790835.1	GCF_002075345.1	GCA_013790835.1_ASM1379083v1	Citrobacter braakii	1	2	3	Citrobacter sp. RHBSTW-00137	d__Bacteria;p__Pseudomonadota;c__Gammaproteobacteria;o__Enterobacterales;f__Enterobacteriaceae;g__Citrobacter;s__Citrobacter braakii	United Kingdom	none	Wastewater influent sample	2020-07-28	2020-07-28
GCA_000972645.1	GCF_002075345.1	GCA_000972645.1_ASM97264v1	Citrobacter braakii	0	9	2	Citrobacter amalonaticus	d__Bacteria;p__Pseudomonadota;c__Gammaproteobacteria;o__Enterobacterales;f__Enterobacteriaceae;g__Citrobacter;s__Citrobacter braakii	Canada: Ontario	none	Ground Beef	2015-04-13	2015-04-13
GCF_025106035.1	GCF_002075345.1	GCF_025106035.1_ASM2510603v1	Citrobacter braakii	0	5	2	Citrobacter sp. XY323	d__Bacteria;p__Pseudomonadota;c__Gammaproteobacteria;o__Enterobacterales;f__Enterobacteriaceae;g__Citrobacter;s__Citrobacter braakii	China:Hubei; Wuhan; Yangxin County	none	silt samples of arsenic-contaminated area	2022-09-08	2022-09-08
GCA_001273815.1	GCF_002075345.1	GCA_001273815.1_ASM127381v1	Citrobacter braakii	10	88	11	Citrobacter freundii	d__Bacteria;p__Pseudomonadota;c__Gammaproteobacteria;o__Enterobacterales;f__Enterobacteriaceae;g__Citrobacter;s__Citrobacter braakii	China: Chengdu	30.38 N 104.02 E	hospital sewage	2015-08-25	2015-08-25
GCF_002939255.1	GCF_002075345.1	GCF_002939255.1_ASM293925v1	Citrobacter braakii	0	15	5	Citrobacter braakii	d__Bacteria;p__Pseudomonadota;c__Gammaproteobacteria;o__Enterobacterales;f__Enterobacteriaceae;g__Citrobacter;s__Citrobacter braakii	Bolivia: Camiri	none	boiled potato	2018-02-23	2018-02-23
GCF_029718425.1	GCF_002075345.1	GCF_029718425.1_ASM2971842v1	Citrobacter braakii	0	1	0	Citrobacter braakii	d__Bacteria;p__Pseudomonadota;c__Gammaproteobacteria;o__Enterobacterales;f__Enterobacteriaceae;g__Citrobacter;s__Citrobacter braakii	United Kingdom	none	Pooled soil sample collected from floor of sheep farm	2023-04-13	2023-04-13
GCF_002918575.1	GCF_002075345.1	GCF_002918575.1_ASM291857v1	Citrobacter braakii	0	0	0	Citrobacter braakii	d__Bacteria;p__Pseudomonadota;c__Gammaproteobacteria;o__Enterobacterales;f__Enterobacteriaceae;g__Citrobacter;s__Citrobacter braakii	none	none	Leafy green	2018-02-06	2018-02-06
GCF_002289385.1	GCF_002075345.1	GCF_002289385.1_ASM228938v1	Citrobacter braakii	0	10	0	Citrobacter sp. TSA-1	d__Bacteria;p__Pseudomonadota;c__Gammaproteobacteria;o__Enterobacterales;f__Enterobacteriaceae;g__Citrobacter;s__Citrobacter braakii	USA	none	hind gut of termites	2017-09-11	2017-09-11
GCF_026719115.1	GCF_002075345.1	GCF_026719115.1_ASM2671911v1	Citrobacter braakii	9	31	9	Citrobacter sp. R1	d__Bacteria;p__Pseudomonadota;c__Gammaproteobacteria;o__Enterobacterales;f__Enterobacteriaceae;g__Citrobacter;s__Citrobacter braakii	China	none	river water	2022-12-06	2022-12-06
GCF_017151575.1	GCF_002075345.1	GCF_017151575.1_ASM1715157v1	Citrobacter braakii	8	13	3	Citrobacter braakii	d__Bacteria;p__Pseudomonadota;c__Gammaproteobacteria;o__Enterobacterales;f__Enterobacteriaceae;g__Citrobacter;s__Citrobacter braakii	China: Yangjiang	none	Sewage	2021-03-02	2021-03-02
GCF_013747275.1	GCF_002075345.1	GCF_013747275.1_ASM1374727v1	Citrobacter braakii	0	3	2	Citrobacter sp. RHBSTW-00535	d__Bacteria;p__Pseudomonadota;c__Gammaproteobacteria;o__Enterobacterales;f__Enterobacteriaceae;g__Citrobacter;s__Citrobacter braakii	United Kingdom	none	Wastewater effluent sample	2020-07-27	2020-07-27
GCF_015730635.1	GCF_002075345.1	GCF_015730635.1_ASM1573063v1	Citrobacter braakii	2	7	1	Citrobacter braakii	d__Bacteria;p__Pseudomonadota;c__Gammaproteobacteria;o__Enterobacterales;f__Enterobacteriaceae;g__Citrobacter;s__Citrobacter braakii	China	22.62 N 114.07 E	pork	2020-12-03	2020-12-03
GCF_030336935.1	GCF_002075345.1	GCF_030336935.1_ASM3033693v1	Citrobacter braakii	0	1	0	Citrobacter sp. Cb011	d__Bacteria;p__Pseudomonadota;c__Gammaproteobacteria;o__Enterobacterales;f__Enterobacteriaceae;g__Citrobacter;s__Citrobacter braakii	China: Beijing	none	none	2023-06-22	2023-06-22
GCF_019659885.1	GCF_002075345.1	GCF_019659885.1_ASM1965988v1	Citrobacter braakii	9	19	8	Citrobacter braakii	d__Bacteria;p__Pseudomonadota;c__Gammaproteobacteria;o__Enterobacterales;f__Enterobacteriaceae;g__Citrobacter;s__Citrobacter braakii	China	34.48 N 113.39 E	urine	2021-08-17	2021-08-17
GCF_029103905.1	GCF_002075345.1	GCF_029103905.1_ASM2910390v1	Citrobacter braakii	0	6	3	Citrobacter braakii	d__Bacteria;p__Pseudomonadota;c__Gammaproteobacteria;o__Enterobacterales;f__Enterobacteriaceae;g__Citrobacter;s__Citrobacter braakii	China: Beijing	none	none	2023-03-09	2023-03-09
GCF_019270335.1	GCF_002075345.1	GCF_019270335.1_ASM1927033v1	Citrobacter braakii	0	0	0	Citrobacter braakii	d__Bacteria;p__Pseudomonadota;c__Gammaproteobacteria;o__Enterobacterales;f__Enterobacteriaceae;g__Citrobacter;s__Citrobacter braakii	Thailand: Chiang Mai	none	food	2021-07-19	2021-07-19
GCF_009647535.1	GCF_002075345.1	GCF_009647535.1_ASM964753v1	Citrobacter braakii	0	1	0	Citrobacter braakii	d__Bacteria;p__Pseudomonadota;c__Gammaproteobacteria;o__Enterobacterales;f__Enterobacteriaceae;g__Citrobacter;s__Citrobacter braakii	China: Guangdong	23.16 N 113.23 E	blood	2019-11-10	2019-11-10
GCF_016501295.1	GCF_002075345.1	GCF_016501295.1_ASM1650129v1	Citrobacter braakii	0	0	0	Citrobacter braakii	d__Bacteria;p__Pseudomonadota;c__Gammaproteobacteria;o__Enterobacterales;f__Enterobacteriaceae;g__Citrobacter;s__Citrobacter braakii	USA: Pittsburgh; Pennsylvania	40.44 N 79.97 W	urine	2021-01-05	2021-01-05
GCF_018422725.1	GCF_002075345.1	GCF_018422725.1_ASM1842272v1	Citrobacter braakii	0	6	2	Citrobacter braakii	d__Bacteria;p__Pseudomonadota;c__Gammaproteobacteria;o__Enterobacterales;f__Enterobacteriaceae;g__Citrobacter;s__Citrobacter braakii	Germany	none	Rectal swab/stool	2021-05-20	2021-05-20
GCA_022648235.1	GCF_002075345.1	GCA_022648235.1_ASM2264823v1	Citrobacter braakii	0	0	0	Citrobacter freundii	d__Bacteria;p__Pseudomonadota;c__Gammaproteobacteria;o__Enterobacterales;f__Enterobacteriaceae;g__Citrobacter;s__Citrobacter braakii	USA: Madison; WI	43.033933 N 89.356452 W	anaerobic bioreactor effluent	2022-03-21	2022-03-21
GCF_001062165.1	GCF_002075345.1	GCF_001062165.1_ASM106216v1	Citrobacter braakii	0	1	0	Citrobacter braakii	d__Bacteria;p__Pseudomonadota;c__Gammaproteobacteria;o__Enterobacterales;f__Enterobacteriaceae;g__Citrobacter;s__Citrobacter braakii	USA: WA	none	none	2015-07-10	2015-07-10
GCF_013739755.1	GCF_002075345.1	GCF_013739755.1_ASM1373975v1	Citrobacter braakii	0	3	2	Citrobacter sp. RHBSTW-00570	d__Bacteria;p__Pseudomonadota;c__Gammaproteobacteria;o__Enterobacterales;f__Enterobacteriaceae;g__Citrobacter;s__Citrobacter braakii	United Kingdom	none	Freshwater sample from downstream of wastewater treatment plant	2020-07-27	2020-07-27
GCA_013737455.1	GCF_002075345.1	GCA_013737455.1_ASM1373745v1	Citrobacter braakii	1	6	4	Citrobacter sp. RHBSTW-00446	d__Bacteria;p__Pseudomonadota;c__Gammaproteobacteria;o__Enterobacterales;f__Enterobacteriaceae;g__Citrobacter;s__Citrobacter braakii	United Kingdom	none	Wastewater influent sample	2020-07-27	2020-07-27
GCF_030131705.1	GCF_002075345.1	GCF_030131705.1_ASM3013170v1	Citrobacter braakii	0	0	0	Citrobacter braakii	d__Bacteria;p__Pseudomonadota;c__Gammaproteobacteria;o__Enterobacterales;f__Enterobacteriaceae;g__Citrobacter;s__Citrobacter braakii	Ireland	none	feces	2023-05-30	2023-05-30
GCF_020559425.1	GCA_020099315.1	GCF_020559425.1_ASM2055942v1	Citrobacter europaeus	0	0	0	Citrobacter sp. 210820-DFI.7.8	d__Bacteria;p__Pseudomonadota;c__Gammaproteobacteria;o__Enterobacterales;f__Enterobacteriaceae;g__Citrobacter;s__Citrobacter europaeus	USA: Chicago	none	fecal sample	2021-10-25	2021-10-25
GCA_016501285.1	GCA_020099315.1	GCA_016501285.1_ASM1650128v1	Citrobacter europaeus	0	2	1	Citrobacter freundii	d__Bacteria;p__Pseudomonadota;c__Gammaproteobacteria;o__Enterobacterales;f__Enterobacteriaceae;g__Citrobacter;s__Citrobacter europaeus	USA: Pittsburgh; Pennsylvania	40.44 N 79.97 W	wound	2021-01-05	2021-01-05
GCA_013614655.1	GCA_020099315.1	GCA_013614655.1_ASM1361465v1	Citrobacter europaeus	12	2	1	Citrobacter freundii	d__Bacteria;p__Pseudomonadota;c__Gammaproteobacteria;o__Enterobacterales;f__Enterobacteriaceae;g__Citrobacter;s__Citrobacter europaeus	United Kingdom	none	Freshwater sample from downstream of wastewater treatment plant	2020-07-24	2020-07-24
GCA_016501905.1	GCA_020099315.1	GCA_016501905.1_ASM1650190v1	Citrobacter europaeus	0	0	0	Citrobacter braakii	d__Bacteria;p__Pseudomonadota;c__Gammaproteobacteria;o__Enterobacterales;f__Enterobacteriaceae;g__Citrobacter;s__Citrobacter europaeus	USA: Pittsburgh; Pennsylvania	40.44 N 79.97 W	blood	2021-01-05	2021-01-05
GCA_013798115.1	GCA_020099315.1	GCA_013798115.1_ASM1379811v1	Citrobacter europaeus	0	2	2	Citrobacter freundii	d__Bacteria;p__Pseudomonadota;c__Gammaproteobacteria;o__Enterobacterales;f__Enterobacteriaceae;g__Citrobacter;s__Citrobacter europaeus	United Kingdom	none	Wastewater influent sample	2020-07-28	2020-07-28
GCA_013267145.1	GCA_020099315.1	GCA_013267145.1_ASM1326714v1	Citrobacter europaeus	4	2	2	Citrobacter braakii	d__Bacteria;p__Pseudomonadota;c__Gammaproteobacteria;o__Enterobacterales;f__Enterobacteriaceae;g__Citrobacter;s__Citrobacter europaeus	USA: KY	none	clinical isolate	2020-06-03	2020-06-03
GCF_030334545.1	GCA_020099315.1	GCF_030334545.1_ASM3033454v1	Citrobacter europaeus	0	0	0	Citrobacter sp. Ce129	d__Bacteria;p__Pseudomonadota;c__Gammaproteobacteria;o__Enterobacterales;f__Enterobacteriaceae;g__Citrobacter;s__Citrobacter europaeus	China: Beijing	none	none	2023-06-22	2023-06-22
GCF_024462095.1	GCA_020099315.1	GCF_024462095.1_ASM2446209v1	Citrobacter europaeus	0	0	0	Citrobacter europaeus	d__Bacteria;p__Pseudomonadota;c__Gammaproteobacteria;o__Enterobacterales;f__Enterobacteriaceae;g__Citrobacter;s__Citrobacter europaeus	USA: Chicago	none	fecal sample	2022-07-27	2022-07-27
GCF_020559475.1	GCA_020099315.1	GCF_020559475.1_ASM2055947v1	Citrobacter europaeus	0	0	0	Citrobacter sp. 210820-DFI.7.7	d__Bacteria;p__Pseudomonadota;c__Gammaproteobacteria;o__Enterobacterales;f__Enterobacteriaceae;g__Citrobacter;s__Citrobacter europaeus	USA: Chicago	none	fecal sample	2021-10-25	2021-10-25
GCA_000783995.2	GCA_020099315.1	GCA_000783995.2_ASM78399v2	Citrobacter europaeus	0	0	0	Citrobacter freundii	d__Bacteria;p__Pseudomonadota;c__Gammaproteobacteria;o__Enterobacterales;f__Enterobacteriaceae;g__Citrobacter;s__Citrobacter europaeus	USA	none	Rectal Swab	2018-01-29	2018-01-29
GCA_016501885.1	GCA_020099315.1	GCA_016501885.1_ASM1650188v1	Citrobacter europaeus	0	0	0	Citrobacter braakii	d__Bacteria;p__Pseudomonadota;c__Gammaproteobacteria;o__Enterobacterales;f__Enterobacteriaceae;g__Citrobacter;s__Citrobacter europaeus	USA: Pittsburgh; Pennsylvania	40.44 N 79.97 W	sputum	2021-01-05	2021-01-05
GCF_019656355.1	GCA_020099315.1	GCF_019656355.1_ASM1965635v1	Citrobacter europaeus	3	1	1	Citrobacter europaeus	d__Bacteria;p__Pseudomonadota;c__Gammaproteobacteria;o__Enterobacterales;f__Enterobacteriaceae;g__Citrobacter;s__Citrobacter europaeus	Japan	none	blood	2021-06-30	2021-06-30
GCA_002786865.1	GCA_020099315.1	GCA_002786865.1_ASM278686v1	Citrobacter europaeus	1	1	0	Citrobacter freundii	d__Bacteria;p__Pseudomonadota;c__Gammaproteobacteria;o__Enterobacterales;f__Enterobacteriaceae;g__Citrobacter;s__Citrobacter europaeus	South Korea: Incheon	none	Open pus	2017-11-20	2017-11-20
GCF_018441905.1	GCA_020099315.1	GCF_018441905.1_ASM1844190v1	Citrobacter europaeus	8	11	3	Citrobacter europaeus	d__Bacteria;p__Pseudomonadota;c__Gammaproteobacteria;o__Enterobacterales;f__Enterobacteriaceae;g__Citrobacter;s__Citrobacter europaeus	Germany	none	Rectal swab/stool	2021-05-21	2021-05-21
GCA_001922445.1	GCA_020099315.1	GCA_001922445.1_ASM192244v1	Citrobacter europaeus	0	0	0	Citrobacter freundii	d__Bacteria;p__Pseudomonadota;c__Gammaproteobacteria;o__Enterobacterales;f__Enterobacteriaceae;g__Citrobacter;s__Citrobacter europaeus	China	none	none	2016-12-27	2016-12-27
GCF_019656375.1	GCA_020099315.1	GCF_019656375.1_ASM1965637v1	Citrobacter europaeus	3	1	1	Citrobacter europaeus	d__Bacteria;p__Pseudomonadota;c__Gammaproteobacteria;o__Enterobacterales;f__Enterobacteriaceae;g__Citrobacter;s__Citrobacter europaeus	Japan	none	blood	2021-06-30	2021-06-30
GCF_030336535.1	GCA_020099315.1	GCF_030336535.1_ASM3033653v1	Citrobacter europaeus	0	0	0	Citrobacter sp. Ce006	d__Bacteria;p__Pseudomonadota;c__Gammaproteobacteria;o__Enterobacterales;f__Enterobacteriaceae;g__Citrobacter;s__Citrobacter europaeus	China: Beijing	none	none	2023-06-22	2023-06-22
GCF_003795375.1	GCA_020099315.1	GCF_003795375.1_ASM379537v1	Citrobacter europaeus	0	1	1	Citrobacter europaeus	d__Bacteria;p__Pseudomonadota;c__Gammaproteobacteria;o__Enterobacterales;f__Enterobacteriaceae;g__Citrobacter;s__Citrobacter europaeus	Bolivia	19.52 S 63.66 W	fecal sample	2018-11-19	2018-11-19
GCA_002073755.2	GCA_020099315.1	GCA_002073755.2_ASM207375v2	Citrobacter europaeus	0	0	0	Citrobacter braakii	d__Bacteria;p__Pseudomonadota;c__Gammaproteobacteria;o__Enterobacterales;f__Enterobacteriaceae;g__Citrobacter;s__Citrobacter europaeus	USA: DC	none	Blood	2018-02-23	2018-02-23
GCA_016501785.1	GCA_020099315.1	GCA_016501785.1_ASM1650178v1	Citrobacter europaeus	0	0	0	Citrobacter braakii	d__Bacteria;p__Pseudomonadota;c__Gammaproteobacteria;o__Enterobacterales;f__Enterobacteriaceae;g__Citrobacter;s__Citrobacter europaeus	USA: Pittsburgh; Pennsylvania	40.44 N 79.97 W	urine	2021-01-05	2021-01-05
GCA_016504815.1	GCA_020099315.1	GCA_016504815.1_ASM1650481v1	Citrobacter europaeus	1	1	1	Citrobacter freundii	d__Bacteria;p__Pseudomonadota;c__Gammaproteobacteria;o__Enterobacterales;f__Enterobacteriaceae;g__Citrobacter;s__Citrobacter europaeus	USA: Pittsburgh; Pennsylvania	40.44 N 79.97 W	wound	2021-01-05	2021-01-05
GCA_902387635.1	GCA_020099315.1	GCA_902387635.1_UHGG_MGYG-HGUT-02495	Citrobacter europaeus	0	0	0	Citrobacter freundii	d__Bacteria;p__Pseudomonadota;c__Gammaproteobacteria;o__Enterobacterales;f__Enterobacteriaceae;g__Citrobacter;s__Citrobacter europaeus	none	none	human gut	2019-08-10	2019-08-10
GCF_018443215.1	GCA_020099315.1	GCF_018443215.1_ASM1844321v1	Citrobacter europaeus	5	1	1	Citrobacter europaeus	d__Bacteria;p__Pseudomonadota;c__Gammaproteobacteria;o__Enterobacterales;f__Enterobacteriaceae;g__Citrobacter;s__Citrobacter europaeus	Germany	none	Groin swab	2021-05-21	2021-05-21
GCF_030334525.1	GCA_020099315.1	GCF_030334525.1_ASM3033452v1	Citrobacter europaeus	0	0	0	Citrobacter sp. Ce119	d__Bacteria;p__Pseudomonadota;c__Gammaproteobacteria;o__Enterobacterales;f__Enterobacteriaceae;g__Citrobacter;s__Citrobacter europaeus	China: Beijing	none	none	2023-06-22	2023-06-22
GCF_020593155.1	GCA_020099315.1	GCF_020593155.1_ASM2059315v1	Citrobacter europaeus	0	0	0	Citrobacter europaeus	d__Bacteria;p__Pseudomonadota;c__Gammaproteobacteria;o__Enterobacterales;f__Enterobacteriaceae;g__Citrobacter;s__Citrobacter europaeus	USA: Chicago	none	fecal sample	2021-10-25	2021-10-25
GCF_030334615.1	GCA_020099315.1	GCF_030334615.1_ASM3033461v1	Citrobacter europaeus	0	1	0	Citrobacter sp. Ce105	d__Bacteria;p__Pseudomonadota;c__Gammaproteobacteria;o__Enterobacterales;f__Enterobacteriaceae;g__Citrobacter;s__Citrobacter europaeus	China: Beijing	none	none	2023-06-22	2023-06-22
GCF_900080005.1	GCA_020099315.1	GCF_900080005.1_ASM90008000v1	Citrobacter europaeus	0	0	0	Citrobacter europaeus	d__Bacteria;p__Pseudomonadota;c__Gammaproteobacteria;o__Enterobacterales;f__Enterobacteriaceae;g__Citrobacter;s__Citrobacter europaeus	none	none	none	2016-07-22	2016-07-22
GCA_020099315.1	GCA_020099315.1	GCA_020099315.1_ASM2009931v1	Citrobacter europaeus	0	1	0	Citrobacter europaeus	d__Bacteria;p__Pseudomonadota;c__Gammaproteobacteria;o__Enterobacterales;f__Enterobacteriaceae;g__Citrobacter;s__Citrobacter europaeus	Germany: Braunschweig	none	none	2021-09-23	2021-09-23
GCF_013821695.1	GCF_029717145.1	GCF_013821695.1_ASM1382169v1	Citrobacter gillenii	0	0	0	Citrobacter freundii	d__Bacteria;p__Pseudomonadota;c__Gammaproteobacteria;o__Enterobacterales;f__Enterobacteriaceae;g__Citrobacter;s__Citrobacter gillenii	United Kingdom	none	Pooled cattle faecal samples collected from floor of farm	2020-07-28	2020-07-28
GCF_005281055.1	GCF_029717145.1	GCF_005281055.1_ASM528105v1	Citrobacter gillenii	0	0	2	Citrobacter sp. wls711	d__Bacteria;p__Pseudomonadota;c__Gammaproteobacteria;o__Enterobacterales;f__Enterobacteriaceae;g__Citrobacter;s__Citrobacter gillenii	Poland	none	none	2019-05-12	2019-05-12
GCF_013815045.1	GCF_029717145.1	GCF_013815045.1_ASM1381504v1	Citrobacter gillenii	0	1	0	Citrobacter freundii	d__Bacteria;p__Pseudomonadota;c__Gammaproteobacteria;o__Enterobacterales;f__Enterobacteriaceae;g__Citrobacter;s__Citrobacter gillenii	United Kingdom	none	Pooled cattle faecal samples collected from floor of farm	2020-07-28	2020-07-28
GCF_005281195.1	GCF_029717145.1	GCF_005281195.1_ASM528119v1	Citrobacter gillenii	0	1	2	Citrobacter sp. wls613	d__Bacteria;p__Pseudomonadota;c__Gammaproteobacteria;o__Enterobacterales;f__Enterobacteriaceae;g__Citrobacter;s__Citrobacter gillenii	Poland	none	none	2019-05-12	2019-05-12
GCF_013883595.1	GCF_029717145.1	GCF_013883595.1_ASM1388359v1	Citrobacter gillenii	0	0	0	Citrobacter freundii	d__Bacteria;p__Pseudomonadota;c__Gammaproteobacteria;o__Enterobacterales;f__Enterobacteriaceae;g__Citrobacter;s__Citrobacter gillenii	United Kingdom	none	Pooled sheep faecal samples collected from floor of farm	2020-07-29	2020-07-29
GCA_013925325.1	GCF_029717145.1	GCA_013925325.1_ASM1392532v1	Citrobacter gillenii	0	3	2	Citrobacter freundii	d__Bacteria;p__Pseudomonadota;c__Gammaproteobacteria;o__Enterobacterales;f__Enterobacteriaceae;g__Citrobacter;s__Citrobacter gillenii	United Kingdom	none	Freshwater sample from downstream of wastewater treatment plant	2020-07-30	2020-07-30
GCA_013612875.1	GCF_029717145.1	GCA_013612875.1_ASM1361287v1	Citrobacter gillenii	0	4	2	Citrobacter freundii	d__Bacteria;p__Pseudomonadota;c__Gammaproteobacteria;o__Enterobacterales;f__Enterobacteriaceae;g__Citrobacter;s__Citrobacter gillenii	United Kingdom	none	Wastewater effluent sample	2020-07-24	2020-07-24
GCF_005280805.1	GCF_029717145.1	GCF_005280805.1_ASM528080v1	Citrobacter gillenii	0	0	1	Citrobacter sp. TBCS-14	d__Bacteria;p__Pseudomonadota;c__Gammaproteobacteria;o__Enterobacterales;f__Enterobacteriaceae;g__Citrobacter;s__Citrobacter gillenii	Poland	none	none	2019-05-12	2019-05-12
GCF_003429605.1	GCF_029717145.1	GCF_003429605.1_ASM342960v1	Citrobacter gillenii	0	3	0	Citrobacter gillenii	d__Bacteria;p__Pseudomonadota;c__Gammaproteobacteria;o__Enterobacterales;f__Enterobacteriaceae;g__Citrobacter;s__Citrobacter gillenii	Germany: Kiel	none	lamb s-lettuce	2018-08-28	2018-08-28
GCF_013740875.1	GCF_029717145.1	GCF_013740875.1_ASM1374087v1	Citrobacter gillenii	7	3	2	Citrobacter freundii	d__Bacteria;p__Pseudomonadota;c__Gammaproteobacteria;o__Enterobacterales;f__Enterobacteriaceae;g__Citrobacter;s__Citrobacter gillenii	United Kingdom	none	Wastewater influent sample	2020-07-27	2020-07-27
GCF_013828645.1	GCF_029717145.1	GCF_013828645.1_ASM1382864v1	Citrobacter gillenii	0	0	0	Citrobacter freundii	d__Bacteria;p__Pseudomonadota;c__Gammaproteobacteria;o__Enterobacterales;f__Enterobacteriaceae;g__Citrobacter;s__Citrobacter gillenii	United Kingdom	none	Pooled sheep faecal samples collected from floor of farm	2020-07-28	2020-07-28
GCF_013801705.1	GCF_029717145.1	GCF_013801705.1_ASM1380170v1	Citrobacter gillenii	0	0	0	Citrobacter freundii	d__Bacteria;p__Pseudomonadota;c__Gammaproteobacteria;o__Enterobacterales;f__Enterobacteriaceae;g__Citrobacter;s__Citrobacter gillenii	United Kingdom	none	Pooled pig faecal samples collected from floor of farm	2020-07-28	2020-07-28
GCF_009660335.1	GCF_029717145.1	GCF_009660335.1_ASM966033v1	Citrobacter gillenii	0	0	0	Citrobacter freundii	d__Bacteria;p__Pseudomonadota;c__Gammaproteobacteria;o__Enterobacterales;f__Enterobacteriaceae;g__Citrobacter;s__Citrobacter gillenii	Netherlands: Groningen	53.2414 N 6.5397 E	forest soil	2019-11-13	2019-11-13
GCF_013784225.1	GCF_029717145.1	GCF_013784225.1_ASM1378422v1	Citrobacter gillenii	0	1	0	Citrobacter freundii	d__Bacteria;p__Pseudomonadota;c__Gammaproteobacteria;o__Enterobacterales;f__Enterobacteriaceae;g__Citrobacter;s__Citrobacter gillenii	United Kingdom	none	Freshwater sample from upstream of wastewater treatment plant	2020-07-28	2020-07-28
GCA_013738135.1	GCF_029717145.1	GCA_013738135.1_ASM1373813v1	Citrobacter gillenii	0	4	4	Citrobacter freundii	d__Bacteria;p__Pseudomonadota;c__Gammaproteobacteria;o__Enterobacterales;f__Enterobacteriaceae;g__Citrobacter;s__Citrobacter gillenii	United Kingdom	none	Freshwater sample from downstream of wastewater treatment plant	2020-07-27	2020-07-27
GCF_013705425.1	GCF_029717145.1	GCF_013705425.1_ASM1370542v1	Citrobacter gillenii	7	6	6	Citrobacter freundii	d__Bacteria;p__Pseudomonadota;c__Gammaproteobacteria;o__Enterobacterales;f__Enterobacteriaceae;g__Citrobacter;s__Citrobacter gillenii	United Kingdom	none	Freshwater sample from downstream of wastewater treatment plant	2020-07-24	2020-07-24
GCF_005280825.1	GCF_029717145.1	GCF_005280825.1_ASM528082v1	Citrobacter gillenii	0	2	4	Citrobacter sp. wls829	d__Bacteria;p__Pseudomonadota;c__Gammaproteobacteria;o__Enterobacterales;f__Enterobacteriaceae;g__Citrobacter;s__Citrobacter gillenii	Poland	none	none	2019-05-12	2019-05-12
GCF_005280945.1	GCF_029717145.1	GCF_005280945.1_ASM528094v1	Citrobacter gillenii	0	1	4	Citrobacter sp. wls718	d__Bacteria;p__Pseudomonadota;c__Gammaproteobacteria;o__Enterobacterales;f__Enterobacteriaceae;g__Citrobacter;s__Citrobacter gillenii	Poland	none	none	2019-05-12	2019-05-12
GCA_014101305.1	GCF_029717145.1	GCA_014101305.1_ASM1410130v1	Citrobacter gillenii	0	0	0	Citrobacter freundii	d__Bacteria;p__Pseudomonadota;c__Gammaproteobacteria;o__Enterobacterales;f__Enterobacteriaceae;g__Citrobacter;s__Citrobacter gillenii	United Kingdom	none	Freshwater sample from downstream of wastewater treatment plant	2020-08-07	2020-08-07
GCF_013882995.1	GCF_029717145.1	GCF_013882995.1_ASM1388299v1	Citrobacter gillenii	0	0	0	Citrobacter freundii	d__Bacteria;p__Pseudomonadota;c__Gammaproteobacteria;o__Enterobacterales;f__Enterobacteriaceae;g__Citrobacter;s__Citrobacter gillenii	United Kingdom	none	Pooled sheep faecal samples collected from floor of farm	2020-07-29	2020-07-29
GCF_004792475.1	GCF_029717145.1	GCF_004792475.1_ASM479247v1	Citrobacter gillenii	0	0	0	Citrobacter freundii	d__Bacteria;p__Pseudomonadota;c__Gammaproteobacteria;o__Enterobacterales;f__Enterobacteriaceae;g__Citrobacter;s__Citrobacter gillenii	United Kingdom: Cholsey Sewage Treatment Works	51.58 N 1.15 W	Freshwater river sediment	2019-04-14	2019-04-14
GCF_029717145.1	GCF_029717145.1	GCF_029717145.1_ASM2971714v1	Citrobacter gillenii	0	2	1	Citrobacter freundii	d__Bacteria;p__Pseudomonadota;c__Gammaproteobacteria;o__Enterobacterales;f__Enterobacteriaceae;g__Citrobacter;s__Citrobacter gillenii	United Kingdom	none	Pooled soil sample collected from floor of pig farm	2023-04-13	2023-04-13
GCA_014101295.1	GCF_029717145.1	GCA_014101295.1_ASM1410129v1	Citrobacter gillenii	0	0	0	Citrobacter freundii	d__Bacteria;p__Pseudomonadota;c__Gammaproteobacteria;o__Enterobacterales;f__Enterobacteriaceae;g__Citrobacter;s__Citrobacter gillenii	United Kingdom	none	Freshwater sample from upstream of wastewater treatment plant	2020-08-07	2020-08-07
GCF_013785085.1	GCF_029717145.1	GCF_013785085.1_ASM1378508v1	Citrobacter gillenii	0	1	0	Citrobacter freundii	d__Bacteria;p__Pseudomonadota;c__Gammaproteobacteria;o__Enterobacterales;f__Enterobacteriaceae;g__Citrobacter;s__Citrobacter gillenii	United Kingdom	none	Freshwater sample from upstream of wastewater treatment plant	2020-07-28	2020-07-28
GCA_013745755.1	GCF_029717145.1	GCA_013745755.1_ASM1374575v1	Citrobacter gillenii	0	2	1	Citrobacter freundii	d__Bacteria;p__Pseudomonadota;c__Gammaproteobacteria;o__Enterobacterales;f__Enterobacteriaceae;g__Citrobacter;s__Citrobacter gillenii	United Kingdom	none	Freshwater sample from upstream of wastewater treatment plant	2020-07-27	2020-07-27
GCF_013726215.1	GCF_029717145.1	GCF_013726215.1_ASM1372621v1	Citrobacter gillenii	0	0	0	Citrobacter freundii	d__Bacteria;p__Pseudomonadota;c__Gammaproteobacteria;o__Enterobacterales;f__Enterobacteriaceae;g__Citrobacter;s__Citrobacter gillenii	United Kingdom	none	Freshwater sample from upstream of wastewater treatment plant	2020-07-27	2020-07-27
GCF_013792125.1	GCF_029717145.1	GCF_013792125.1_ASM1379212v1	Citrobacter gillenii	0	1	0	Citrobacter freundii	d__Bacteria;p__Pseudomonadota;c__Gammaproteobacteria;o__Enterobacterales;f__Enterobacteriaceae;g__Citrobacter;s__Citrobacter gillenii	United Kingdom	none	Freshwater sample from downstream of wastewater treatment plant	2020-07-28	2020-07-28
GCA_014104775.1	GCF_029717145.1	GCA_014104775.1_ASM1410477v1	Citrobacter gillenii	0	0	0	Citrobacter freundii	d__Bacteria;p__Pseudomonadota;c__Gammaproteobacteria;o__Enterobacterales;f__Enterobacteriaceae;g__Citrobacter;s__Citrobacter gillenii	United Kingdom	none	Pooled pig fecal samples collected from floor of farm	2020-08-07	2020-08-07
GCF_002386385.1	GCF_029717145.1	GCF_002386385.1_ASM238638v1	Citrobacter gillenii	0	1	0	Citrobacter werkmanii	d__Bacteria;p__Pseudomonadota;c__Gammaproteobacteria;o__Enterobacterales;f__Enterobacteriaceae;g__Citrobacter;s__Citrobacter gillenii	USA: DC	none	Stool	2017-09-28	2017-09-28
GCF_947072415.1	GCF_029717145.1	GCF_947072415.1_ERR5094900_bin.1_metaWRAP_v1.3_MAG	Citrobacter gillenii	0	0	0	uncultured Citrobacter sp.	d__Bacteria;p__Pseudomonadota;c__Gammaproteobacteria;o__Enterobacterales;f__Enterobacteriaceae;g__Citrobacter;s__Citrobacter gillenii	none	none	fish gut metagenome	2022-10-18	2022-10-18
GCA_014332835.1	GCF_024023655.1	GCA_014332835.1_ASM1433283v1	Citrobacter meridianamericanus	0	10	1	Citrobacter freundii	d__Bacteria;p__Pseudomonadota;c__Gammaproteobacteria;o__Enterobacterales;f__Enterobacteriaceae;g__Citrobacter;s__Citrobacter meridianamericanus	Australia: Western Australia; Roebuck Bay	17.979327 S 122.336533 E	none	2020-08-28	2020-08-28
GCA_029667105.1	GCF_024023655.1	GCA_029667105.1_ASM2966710v1	Citrobacter meridianamericanus	0	0	0	Citrobacter freundii	d__Bacteria;p__Pseudomonadota;c__Gammaproteobacteria;o__Enterobacterales;f__Enterobacteriaceae;g__Citrobacter;s__Citrobacter meridianamericanus	Bangladesh	23.85477575 N 90.49605569 E	puppy	2023-04-10	2023-04-10
GCF_030332285.1	GCF_024023655.1	GCF_030332285.1_ASM3033228v1	Citrobacter meridianamericanus	0	0	0	Citrobacter sp. Cu096	d__Bacteria;p__Pseudomonadota;c__Gammaproteobacteria;o__Enterobacterales;f__Enterobacteriaceae;g__Citrobacter;s__Citrobacter meridianamericanus	China: Beijing	none	none	2023-06-22	2023-06-22
GCF_018035235.1	GCF_024023655.1	GCF_018035235.1_ASM1803523v1	Citrobacter meridianamericanus	0	1	0	Citrobacter sp. On2M	d__Bacteria;p__Pseudomonadota;c__Gammaproteobacteria;o__Enterobacterales;f__Enterobacteriaceae;g__Citrobacter;s__Citrobacter meridianamericanus	Brazil: Sobradinho	9.471846 S 40.799612 W	kidney	2021-04-16	2021-04-16
GCA_001686345.1	GCF_024023655.1	GCA_001686345.1_ASM168634v1	Citrobacter meridianamericanus	1	54	6	Citrobacter freundii	d__Bacteria;p__Pseudomonadota;c__Gammaproteobacteria;o__Enterobacterales;f__Enterobacteriaceae;g__Citrobacter;s__Citrobacter meridianamericanus	Sri Lanka: Kandy	none	isolated from septicaemic giant gouramy	2016-06-16	2016-06-16
GCF_024023655.1	GCF_024023655.1	GCF_024023655.1_ASM2402365v1	Citrobacter meridianamericanus	0	4	0	Citrobacter meridianamericanus	d__Bacteria;p__Pseudomonadota;c__Gammaproteobacteria;o__Enterobacterales;f__Enterobacteriaceae;g__Citrobacter;s__Citrobacter meridianamericanus	Brazil: Minas Gerais	20.172167 S 44.161389 W	soil	2022-06-29	2022-06-29
GCA_014332945.1	GCF_024023655.1	GCA_014332945.1_ASM1433294v1	Citrobacter meridianamericanus	0	4	0	Citrobacter braakii	d__Bacteria;p__Pseudomonadota;c__Gammaproteobacteria;o__Enterobacterales;f__Enterobacteriaceae;g__Citrobacter;s__Citrobacter meridianamericanus	Australia: Victoria; Werribee; Western Treatment Plant	38.003826 S 144.596880 E	none	2020-08-28	2020-08-28
GCF_019399955.1	GCF_024023655.1	GCF_019399955.1_ASM1939995v1	Citrobacter meridianamericanus	0	2	0	Citrobacter sp. On28M	d__Bacteria;p__Pseudomonadota;c__Gammaproteobacteria;o__Enterobacterales;f__Enterobacteriaceae;g__Citrobacter;s__Citrobacter meridianamericanus	Brazil: Sobradinho	9.471846 S 40.799612 W	Aquaculture system	2021-07-29	2021-07-29
GCF_030332265.1	GCF_024023655.1	GCF_030332265.1_ASM3033226v1	Citrobacter meridianamericanus	1	5	2	Citrobacter sp. Cu231	d__Bacteria;p__Pseudomonadota;c__Gammaproteobacteria;o__Enterobacterales;f__Enterobacteriaceae;g__Citrobacter;s__Citrobacter meridianamericanus	China: Beijing	none	none	2023-06-22	2023-06-22
GCA_014332855.1	GCF_024023655.1	GCA_014332855.1_ASM1433285v1	Citrobacter meridianamericanus	0	7	1	Citrobacter freundii	d__Bacteria;p__Pseudomonadota;c__Gammaproteobacteria;o__Enterobacterales;f__Enterobacteriaceae;g__Citrobacter;s__Citrobacter meridianamericanus	Australia: Western Australia; Roebuck Bay	17.979327 S 122.336533 E	none	2020-08-28	2020-08-28
GCA_001686385.1	GCF_024023655.1	GCA_001686385.1_ASM168638v1	Citrobacter meridianamericanus	2	16	1	Citrobacter freundii	d__Bacteria;p__Pseudomonadota;c__Gammaproteobacteria;o__Enterobacterales;f__Enterobacteriaceae;g__Citrobacter;s__Citrobacter meridianamericanus	Sri Lanka: Kandy	none	isolated from septicaemic giant gouramy	2016-06-16	2016-06-16
GCA_019419785.1	GCF_024023655.1	GCA_019419785.1_ASM1941978v1	Citrobacter meridianamericanus	0	5	3	Citrobacter freundii	d__Bacteria;p__Pseudomonadota;c__Gammaproteobacteria;o__Enterobacterales;f__Enterobacteriaceae;g__Citrobacter;s__Citrobacter meridianamericanus	Japan	35.68099174 N 139.76901295 E	feces	2021-07-30	2021-07-30
GCF_030196475.1	GCF_002042885.1	GCF_030196475.1_ASM3019647v1	Citrobacter portucalensis	12	14	3	Citrobacter portucalensis	d__Bacteria;p__Pseudomonadota;c__Gammaproteobacteria;o__Enterobacterales;f__Enterobacteriaceae;g__Citrobacter;s__Citrobacter portucalensis	China	none	In-house environment	2023-06-06	2023-06-06
GCF_030332605.1	GCF_002042885.1	GCF_030332605.1_ASM3033260v1	Citrobacter portucalensis	0	3	1	Citrobacter sp. Cpo103	d__Bacteria;p__Pseudomonadota;c__Gammaproteobacteria;o__Enterobacterales;f__Enterobacteriaceae;g__Citrobacter;s__Citrobacter portucalensis	China: Beijing	none	none	2023-06-22	2023-06-22
GCF_008364645.1	GCF_002042885.1	GCF_008364645.1_ASM836464v1	Citrobacter portucalensis	1	1	0	Citrobacter portucalensis	d__Bacteria;p__Pseudomonadota;c__Gammaproteobacteria;o__Enterobacterales;f__Enterobacteriaceae;g__Citrobacter;s__Citrobacter portucalensis	Germany	none	Chives	2019-09-09	2019-09-09
GCF_026552625.1	GCF_002042885.1	GCF_026552625.1_ASM2655262v1	Citrobacter portucalensis	0	3	0	Citrobacter portucalensis	d__Bacteria;p__Pseudomonadota;c__Gammaproteobacteria;o__Enterobacterales;f__Enterobacteriaceae;g__Citrobacter;s__Citrobacter portucalensis	Nigeria: Igboukwu	none	sold in market	2022-11-30	2022-11-30
GCF_026552745.1	GCF_002042885.1	GCF_026552745.1_ASM2655274v1	Citrobacter portucalensis	0	3	0	Citrobacter portucalensis	d__Bacteria;p__Pseudomonadota;c__Gammaproteobacteria;o__Enterobacterales;f__Enterobacteriaceae;g__Citrobacter;s__Citrobacter portucalensis	Nigeria: Igboukwu	none	sold in market	2022-11-30	2022-11-30
GCF_026552555.1	GCF_002042885.1	GCF_026552555.1_ASM2655255v1	Citrobacter portucalensis	0	5	0	Citrobacter portucalensis	d__Bacteria;p__Pseudomonadota;c__Gammaproteobacteria;o__Enterobacterales;f__Enterobacteriaceae;g__Citrobacter;s__Citrobacter portucalensis	Nigeria: Igboukwu	none	sold in market	2022-11-30	2022-11-30
GCF_030414835.1	GCF_002042885.1	GCF_030414835.1_ASM3041483v1	Citrobacter portucalensis	1	66	6	Citrobacter portucalensis	d__Bacteria;p__Pseudomonadota;c__Gammaproteobacteria;o__Enterobacterales;f__Enterobacteriaceae;g__Citrobacter;s__Citrobacter portucalensis	Belgium	51.03 N 3.73 E	toilet water	2023-07-10	2023-07-10
GCF_030414875.1	GCF_002042885.1	GCF_030414875.1_ASM3041487v1	Citrobacter portucalensis	1	54	4	Citrobacter portucalensis	d__Bacteria;p__Pseudomonadota;c__Gammaproteobacteria;o__Enterobacterales;f__Enterobacteriaceae;g__Citrobacter;s__Citrobacter portucalensis	Belgium	51.03 N 3.73 E	patient	2023-07-10	2023-07-10
GCA_013826265.1	GCF_002042885.1	GCA_013826265.1_ASM1382626v1	Citrobacter portucalensis	4	4	2	Citrobacter freundii	d__Bacteria;p__Pseudomonadota;c__Gammaproteobacteria;o__Enterobacterales;f__Enterobacteriaceae;g__Citrobacter;s__Citrobacter portucalensis	United Kingdom	none	Pooled pig faecal samples collected from floor of farm	2020-07-28	2020-07-28
GCF_011603985.1	GCF_002042885.1	GCF_011603985.1_ASM1160398v1	Citrobacter portucalensis	0	2	0	Citrobacter portucalensis	d__Bacteria;p__Pseudomonadota;c__Gammaproteobacteria;o__Enterobacterales;f__Enterobacteriaceae;g__Citrobacter;s__Citrobacter portucalensis	Denmark: Aarhus	56.165871 N 10.201388 E	Earthworm gut	2020-03-21	2020-03-21
GCF_026552775.1	GCF_002042885.1	GCF_026552775.1_ASM2655277v1	Citrobacter portucalensis	0	8	1	Citrobacter portucalensis	d__Bacteria;p__Pseudomonadota;c__Gammaproteobacteria;o__Enterobacterales;f__Enterobacteriaceae;g__Citrobacter;s__Citrobacter portucalensis	Nigeria: Nsukka	none	sold in market	2022-11-30	2022-11-30
GCF_029104345.1	GCF_002042885.1	GCF_029104345.1_ASM2910434v1	Citrobacter portucalensis	3	8	3	Citrobacter portucalensis	d__Bacteria;p__Pseudomonadota;c__Gammaproteobacteria;o__Enterobacterales;f__Enterobacteriaceae;g__Citrobacter;s__Citrobacter portucalensis	China: Beijing	none	none	2023-03-09	2023-03-09
GCF_030163335.1	GCF_002042885.1	GCF_030163335.1_ASM3016333v1	Citrobacter portucalensis	3	11	4	Citrobacter portucalensis	d__Bacteria;p__Pseudomonadota;c__Gammaproteobacteria;o__Enterobacterales;f__Enterobacteriaceae;g__Citrobacter;s__Citrobacter portucalensis	China: Zhejiang	none	none	2023-06-02	2023-06-02
GCA_013899385.1	GCF_002042885.1	GCA_013899385.1_ASM1389938v1	Citrobacter portucalensis	0	1	0	Citrobacter freundii	d__Bacteria;p__Pseudomonadota;c__Gammaproteobacteria;o__Enterobacterales;f__Enterobacteriaceae;g__Citrobacter;s__Citrobacter portucalensis	United Kingdom	none	Pooled cattle faecal samples collected from floor of farm	2020-07-29	2020-07-29
GCA_019795045.1	GCF_002042885.1	GCA_019795045.1_ASM1979504v1	Citrobacter portucalensis	0	2	1	Citrobacter freundii	d__Bacteria;p__Pseudomonadota;c__Gammaproteobacteria;o__Enterobacterales;f__Enterobacteriaceae;g__Citrobacter;s__Citrobacter portucalensis	China: Changsha	none	none	2021-08-29	2021-08-29
GCF_901456235.1	GCF_002042885.1	GCF_901456235.1_34_P_CF_hybrid_assembly	Citrobacter portucalensis	4	4	2	Citrobacter portucalensis	d__Bacteria;p__Pseudomonadota;c__Gammaproteobacteria;o__Enterobacterales;f__Enterobacteriaceae;g__Citrobacter;s__Citrobacter portucalensis	none	none	stool	2019-05-29	2019-05-29
GCF_014855645.1	GCF_002042885.1	GCF_014855645.1_ASM1485564v1	Citrobacter portucalensis	16	24	8	Citrobacter portucalensis	d__Bacteria;p__Pseudomonadota;c__Gammaproteobacteria;o__Enterobacterales;f__Enterobacteriaceae;g__Citrobacter;s__Citrobacter portucalensis	Germany: Hesse; Gross-Gerau	49.91 N 8.47 E	anal swab	2020-10-06	2020-10-06
GCF_902807235.1	GCF_002042885.1	GCF_902807235.1_PBIO1938	Citrobacter portucalensis	6	15	2	Citrobacter portucalensis	d__Bacteria;p__Pseudomonadota;c__Gammaproteobacteria;o__Enterobacterales;f__Enterobacteriaceae;g__Citrobacter;s__Citrobacter portucalensis	none	none	tertiary hospital; gynecology	2020-02-28	2020-02-28
GCA_023422795.1	GCF_002042885.1	GCA_023422795.1_ASM2342279v1	Citrobacter portucalensis	0	3	0	Pseudomonadota bacterium	d__Bacteria;p__Pseudomonadota;c__Gammaproteobacteria;o__Enterobacterales;f__Enterobacteriaceae;g__Citrobacter;s__Citrobacter portucalensis	Brazil: Blumenau	26.91944 S 49.06611 W	feces	2022-05-17	2022-05-17
GCA_029085285.1	GCF_002042885.1	GCA_029085285.1_ASM2908528v1	Citrobacter portucalensis	6	30	7	Citrobacter portucalensis	d__Bacteria;p__Pseudomonadota;c__Gammaproteobacteria;o__Enterobacterales;f__Enterobacteriaceae;g__Citrobacter;s__Citrobacter portucalensis	Turkey	none	sputum	2023-03-09	2023-03-09
GCA_029104045.1	GCF_002042885.1	GCA_029104045.1_ASM2910404v1	Citrobacter portucalensis	10	31	5	Citrobacter portucalensis	d__Bacteria;p__Pseudomonadota;c__Gammaproteobacteria;o__Enterobacterales;f__Enterobacteriaceae;g__Citrobacter;s__Citrobacter portucalensis	China: Beijing	none	none	2023-03-09	2023-03-09
GCF_015135215.1	GCF_002042885.1	GCF_015135215.1_ASM1513521v1	Citrobacter portucalensis	6	8	4	Citrobacter portucalensis	d__Bacteria;p__Pseudomonadota;c__Gammaproteobacteria;o__Enterobacterales;f__Enterobacteriaceae;g__Citrobacter;s__Citrobacter portucalensis	Japan:Tokyo	none	sewage	2020-10-08	2020-10-08
GCA_016500485.1	GCF_002042885.1	GCA_016500485.1_ASM1650048v1	Citrobacter portucalensis	0	15	4	Citrobacter freundii	d__Bacteria;p__Pseudomonadota;c__Gammaproteobacteria;o__Enterobacterales;f__Enterobacteriaceae;g__Citrobacter;s__Citrobacter portucalensis	USA: Pittsburgh; Pennsylvania	40.44 N 79.97 W	Rectal Swab	2021-01-05	2021-01-05
GCA_001037485.3	GCF_002042885.1	GCA_001037485.3_ASM103748v3	Citrobacter portucalensis	4	4	2	Citrobacter sp. MGH105	d__Bacteria;p__Pseudomonadota;c__Gammaproteobacteria;o__Enterobacterales;f__Enterobacteriaceae;g__Citrobacter;s__Citrobacter portucalensis	none	none	none	2021-05-06	2021-05-06
GCF_023910465.1	GCF_002042885.1	GCF_023910465.1_ASM2391046v1	Citrobacter portucalensis	3	1	1	Citrobacter portucalensis	d__Bacteria;p__Pseudomonadota;c__Gammaproteobacteria;o__Enterobacterales;f__Enterobacteriaceae;g__Citrobacter;s__Citrobacter portucalensis	Nigeria: Lagos	6.438039 N 3.864828 E	Water	2022-06-24	2022-06-24
GCF_001037515.1	GCF_002042885.1	GCF_001037515.1_Citr_freu_complex_MGH110_V1	Citrobacter portucalensis	0	1	0	Citrobacter sp. MGH110	d__Bacteria;p__Pseudomonadota;c__Gammaproteobacteria;o__Enterobacterales;f__Enterobacteriaceae;g__Citrobacter;s__Citrobacter portucalensis	none	none	none	2015-06-22	2015-06-22
GCF_030332355.1	GCF_002042885.1	GCF_030332355.1_ASM3033235v1	Citrobacter portucalensis	5	16	4	Citrobacter sp. Cpo150	d__Bacteria;p__Pseudomonadota;c__Gammaproteobacteria;o__Enterobacterales;f__Enterobacteriaceae;g__Citrobacter;s__Citrobacter portucalensis	China: Beijing	none	none	2023-06-22	2023-06-22
GCF_024583575.1	GCF_002042885.1	GCF_024583575.1_ASM2458357v1	Citrobacter portucalensis	6	28	6	Citrobacter portucalensis	d__Bacteria;p__Pseudomonadota;c__Gammaproteobacteria;o__Enterobacterales;f__Enterobacteriaceae;g__Citrobacter;s__Citrobacter portucalensis	South Africa: Pretoria	25.7479 S 28.2293 E	Rectal swab	2022-08-07	2022-08-07
GCA_030332485.1	GCF_002042885.1	GCA_030332485.1_ASM3033248v1	Citrobacter portucalensis	5	17	8	Citrobacter sp. Cpo114	d__Bacteria;p__Pseudomonadota;c__Gammaproteobacteria;o__Enterobacterales;f__Enterobacteriaceae;g__Citrobacter;s__Citrobacter portucalensis	China: Beijing	none	none	2023-06-22	2023-06-22
GCA_030169875.1	GCF_002042885.1	GCA_030169875.1_ASM3016987v1	Citrobacter portucalensis	14	3	3	Citrobacter portucalensis	d__Bacteria;p__Pseudomonadota;c__Gammaproteobacteria;o__Enterobacterales;f__Enterobacteriaceae;g__Citrobacter;s__Citrobacter portucalensis	China	none	In-house environment	2023-06-05	2023-06-05
GCA_003725895.1	GCF_002042885.1	GCA_003725895.1_ASM372589v1	Citrobacter portucalensis	0	0	0	Citrobacter sp. MH181794	d__Bacteria;p__Pseudomonadota;c__Gammaproteobacteria;o__Enterobacterales;f__Enterobacteriaceae;g__Citrobacter;s__Citrobacter portucalensis	China: Beijing	none	Dongsha River	2018-11-13	2018-11-13
GCA_018502325.1	GCF_002042885.1	GCA_018502325.1_ASM1850232v1	Citrobacter portucalensis	0	0	0	Citrobacter freundii	d__Bacteria;p__Pseudomonadota;c__Gammaproteobacteria;o__Enterobacterales;f__Enterobacteriaceae;g__Citrobacter;s__Citrobacter portucalensis	Thailand: Chiang Mai	none	food	2021-05-26	2021-05-26
GCA_020683225.1	GCF_002042885.1	GCA_020683225.1_ASM2068322v1	Citrobacter portucalensis	4	1	0	Citrobacter freundii	d__Bacteria;p__Pseudomonadota;c__Gammaproteobacteria;o__Enterobacterales;f__Enterobacteriaceae;g__Citrobacter;s__Citrobacter portucalensis	China: Guangxi Zhuang Nationality Autonomous Region	none	none	2021-10-31	2021-10-31
GCF_026552565.1	GCF_002042885.1	GCF_026552565.1_ASM2655256v1	Citrobacter portucalensis	0	3	0	Citrobacter portucalensis	d__Bacteria;p__Pseudomonadota;c__Gammaproteobacteria;o__Enterobacterales;f__Enterobacteriaceae;g__Citrobacter;s__Citrobacter portucalensis	Nigeria: Igboukwu	none	sold in market	2022-11-30	2022-11-30
GCF_030333015.1	GCF_002042885.1	GCF_030333015.1_ASM3033301v1	Citrobacter portucalensis	1	2	1	Citrobacter sp. Cpo012	d__Bacteria;p__Pseudomonadota;c__Gammaproteobacteria;o__Enterobacterales;f__Enterobacteriaceae;g__Citrobacter;s__Citrobacter portucalensis	China: Beijing	none	none	2023-06-22	2023-06-22
GCA_014103735.1	GCF_002042885.1	GCA_014103735.1_ASM1410373v1	Citrobacter portucalensis	0	5	3	Citrobacter freundii	d__Bacteria;p__Pseudomonadota;c__Gammaproteobacteria;o__Enterobacterales;f__Enterobacteriaceae;g__Citrobacter;s__Citrobacter portucalensis	United Kingdom	none	Wastewater effluent sample	2020-08-07	2020-08-07
GCF_030332375.1	GCF_002042885.1	GCF_030332375.1_ASM3033237v1	Citrobacter portucalensis	0	3	0	Citrobacter sp. Cpo148	d__Bacteria;p__Pseudomonadota;c__Gammaproteobacteria;o__Enterobacterales;f__Enterobacteriaceae;g__Citrobacter;s__Citrobacter portucalensis	China: Beijing	none	none	2023-06-22	2023-06-22
GCA_020710135.1	GCF_002042885.1	GCA_020710135.1_ASM2071013v1	Citrobacter portucalensis	6	15	4	Citrobacter freundii	d__Bacteria;p__Pseudomonadota;c__Gammaproteobacteria;o__Enterobacterales;f__Enterobacteriaceae;g__Citrobacter;s__Citrobacter portucalensis	Czech Republic: Central Bohemian Region	49.68 N 13.99 E	urine	2021-11-01	2021-11-01
GCF_030332695.1	GCF_002042885.1	GCF_030332695.1_ASM3033269v1	Citrobacter portucalensis	0	4	0	Citrobacter sp. Cpo089	d__Bacteria;p__Pseudomonadota;c__Gammaproteobacteria;o__Enterobacterales;f__Enterobacteriaceae;g__Citrobacter;s__Citrobacter portucalensis	China: Beijing	none	none	2023-06-22	2023-06-22
GCA_029104505.1	GCF_002042885.1	GCA_029104505.1_ASM2910450v1	Citrobacter portucalensis	6	14	4	Citrobacter portucalensis	d__Bacteria;p__Pseudomonadota;c__Gammaproteobacteria;o__Enterobacterales;f__Enterobacteriaceae;g__Citrobacter;s__Citrobacter portucalensis	China: Beijing	none	none	2023-03-09	2023-03-09
GCA_008370125.1	GCF_002042885.1	GCA_008370125.1_ASM837012v1	Citrobacter portucalensis	4	87	6	Citrobacter portucalensis	d__Bacteria;p__Pseudomonadota;c__Gammaproteobacteria;o__Enterobacterales;f__Enterobacteriaceae;g__Citrobacter;s__Citrobacter portucalensis	Brazil: Ubatuba	none	cloaca	2019-09-11	2019-09-11
GCF_030194415.1	GCF_002042885.1	GCF_030194415.1_ASM3019441v1	Citrobacter portucalensis	13	17	4	Citrobacter portucalensis	d__Bacteria;p__Pseudomonadota;c__Gammaproteobacteria;o__Enterobacterales;f__Enterobacteriaceae;g__Citrobacter;s__Citrobacter portucalensis	China	none	Out-of-house environment	2023-06-06	2023-06-06
GCA_009856695.1	GCF_002042885.1	GCA_009856695.1_ASM985669v1	Citrobacter portucalensis	7	1	0	Citrobacter freundii	d__Bacteria;p__Pseudomonadota;c__Gammaproteobacteria;o__Enterobacterales;f__Enterobacteriaceae;g__Citrobacter;s__Citrobacter portucalensis	China	none	Bean sprouts	2020-01-11	2020-01-11
GCF_026552715.1	GCF_002042885.1	GCF_026552715.1_ASM2655271v1	Citrobacter portucalensis	0	4	0	Citrobacter portucalensis	d__Bacteria;p__Pseudomonadota;c__Gammaproteobacteria;o__Enterobacterales;f__Enterobacteriaceae;g__Citrobacter;s__Citrobacter portucalensis	Nigeria: Igboukwu	none	sold in market	2022-11-30	2022-11-30
GCF_030194395.1	GCF_002042885.1	GCF_030194395.1_ASM3019439v1	Citrobacter portucalensis	13	16	4	Citrobacter portucalensis	d__Bacteria;p__Pseudomonadota;c__Gammaproteobacteria;o__Enterobacterales;f__Enterobacteriaceae;g__Citrobacter;s__Citrobacter portucalensis	China	none	Out-of-house environment	2023-06-06	2023-06-06
GCA_014105425.1	GCF_002042885.1	GCA_014105425.1_ASM1410542v1	Citrobacter portucalensis	8	4	2	Citrobacter freundii	d__Bacteria;p__Pseudomonadota;c__Gammaproteobacteria;o__Enterobacterales;f__Enterobacteriaceae;g__Citrobacter;s__Citrobacter portucalensis	United Kingdom	none	Pooled pig fecal samples collected from floor of farm	2020-08-07	2020-08-07
GCA_016505365.1	GCF_002042885.1	GCA_016505365.1_ASM1650536v1	Citrobacter portucalensis	5	15	2	Citrobacter freundii	d__Bacteria;p__Pseudomonadota;c__Gammaproteobacteria;o__Enterobacterales;f__Enterobacteriaceae;g__Citrobacter;s__Citrobacter portucalensis	USA: Pittsburgh; Pennsylvania	40.44 N 79.97 W	urine	2021-01-05	2021-01-05
GCF_019265345.1	GCF_002042885.1	GCF_019265345.1_ASM1926534v1	Citrobacter portucalensis	0	0	0	Citrobacter portucalensis	d__Bacteria;p__Pseudomonadota;c__Gammaproteobacteria;o__Enterobacterales;f__Enterobacteriaceae;g__Citrobacter;s__Citrobacter portucalensis	Thailand: Nakornratchasima	none	food	2021-07-18	2021-07-18
GCA_012102405.1	GCF_002042885.1	GCA_012102405.1_ASM1210240v1	Citrobacter portucalensis	0	1	0	Citrobacter freundii	d__Bacteria;p__Pseudomonadota;c__Gammaproteobacteria;o__Enterobacterales;f__Enterobacteriaceae;g__Citrobacter;s__Citrobacter portucalensis	Brazil: Uberaba	none	urine	2020-04-06	2020-04-06
GCF_029084925.1	GCF_002042885.1	GCF_029084925.1_ASM2908492v1	Citrobacter portucalensis	9	32	6	Citrobacter portucalensis	d__Bacteria;p__Pseudomonadota;c__Gammaproteobacteria;o__Enterobacterales;f__Enterobacteriaceae;g__Citrobacter;s__Citrobacter portucalensis	Australia	none	large colon	2023-03-09	2023-03-09
GCF_030196135.1	GCF_002042885.1	GCF_030196135.1_ASM3019613v1	Citrobacter portucalensis	6	12	1	Citrobacter portucalensis	d__Bacteria;p__Pseudomonadota;c__Gammaproteobacteria;o__Enterobacterales;f__Enterobacteriaceae;g__Citrobacter;s__Citrobacter portucalensis	China	none	Out-of-house environment	2023-06-06	2023-06-06
GCA_013730455.1	GCF_002042885.1	GCA_013730455.1_ASM1373045v1	Citrobacter portucalensis	0	2	1	Citrobacter freundii	d__Bacteria;p__Pseudomonadota;c__Gammaproteobacteria;o__Enterobacterales;f__Enterobacteriaceae;g__Citrobacter;s__Citrobacter portucalensis	United Kingdom	none	Wastewater influent sample	2020-07-27	2020-07-27
GCF_026552675.1	GCF_002042885.1	GCF_026552675.1_ASM2655267v1	Citrobacter portucalensis	0	1	0	Citrobacter portucalensis	d__Bacteria;p__Pseudomonadota;c__Gammaproteobacteria;o__Enterobacterales;f__Enterobacteriaceae;g__Citrobacter;s__Citrobacter portucalensis	Nigeria: Nsukka	none	sold in market	2022-11-30	2022-11-30
GCF_026155535.1	GCF_002042885.1	GCF_026155535.1_ASM2615553v1	Citrobacter portucalensis	2	15	6	Citrobacter portucalensis	d__Bacteria;p__Pseudomonadota;c__Gammaproteobacteria;o__Enterobacterales;f__Enterobacteriaceae;g__Citrobacter;s__Citrobacter portucalensis	France	none	none	2022-11-13	2022-11-13
GCF_016406035.3	GCF_002042885.1	GCF_016406035.3_ASM1640603v3	Citrobacter portucalensis	0	0	0	Citrobacter portucalensis	d__Bacteria;p__Pseudomonadota;c__Gammaproteobacteria;o__Enterobacterales;f__Enterobacteriaceae;g__Citrobacter;s__Citrobacter portucalensis	China: Lengshuijiang; Hunan	none	farm soil near antimony mine	2022-07-13	2022-07-13
GCF_026552695.1	GCF_002042885.1	GCF_026552695.1_ASM2655269v1	Citrobacter portucalensis	0	3	0	Citrobacter portucalensis	d__Bacteria;p__Pseudomonadota;c__Gammaproteobacteria;o__Enterobacterales;f__Enterobacteriaceae;g__Citrobacter;s__Citrobacter portucalensis	Nigeria: Nsukka	none	sold in market	2022-11-30	2022-11-30
GCF_030415035.1	GCF_002042885.1	GCF_030415035.1_ASM3041503v1	Citrobacter portucalensis	1	64	5	Citrobacter portucalensis	d__Bacteria;p__Pseudomonadota;c__Gammaproteobacteria;o__Enterobacterales;f__Enterobacteriaceae;g__Citrobacter;s__Citrobacter portucalensis	Belgium	51.03 N 3.73 E	patient	2023-07-10	2023-07-10
GCF_021440245.1	GCF_002042885.1	GCF_021440245.1_ASM2144024v1	Citrobacter portucalensis	0	15	4	Citrobacter portucalensis	d__Bacteria;p__Pseudomonadota;c__Gammaproteobacteria;o__Enterobacterales;f__Enterobacteriaceae;g__Citrobacter;s__Citrobacter portucalensis	Portugal	none	fish	2022-01-11	2022-01-11
GCA_016503725.1	GCF_002042885.1	GCA_016503725.1_ASM1650372v1	Citrobacter portucalensis	0	5	0	Citrobacter freundii	d__Bacteria;p__Pseudomonadota;c__Gammaproteobacteria;o__Enterobacterales;f__Enterobacteriaceae;g__Citrobacter;s__Citrobacter portucalensis	USA: Pittsburgh; Pennsylvania	40.44 N 79.97 W	urine	2021-01-05	2021-01-05
GCA_014105375.1	GCF_002042885.1	GCA_014105375.1_ASM1410537v1	Citrobacter portucalensis	7	4	2	Citrobacter freundii	d__Bacteria;p__Pseudomonadota;c__Gammaproteobacteria;o__Enterobacterales;f__Enterobacteriaceae;g__Citrobacter;s__Citrobacter portucalensis	United Kingdom	none	Pooled pig fecal samples collected from floor of farm	2020-08-07	2020-08-07
GCF_030163375.1	GCF_002042885.1	GCF_030163375.1_ASM3016337v1	Citrobacter portucalensis	9	15	4	Citrobacter portucalensis	d__Bacteria;p__Pseudomonadota;c__Gammaproteobacteria;o__Enterobacterales;f__Enterobacteriaceae;g__Citrobacter;s__Citrobacter portucalensis	China: Zhejiang	none	none	2023-06-02	2023-06-02
GCF_019584605.1	GCF_002042885.1	GCF_019584605.1_ASM1958460v1	Citrobacter portucalensis	2	7	3	Citrobacter portucalensis	d__Bacteria;p__Pseudomonadota;c__Gammaproteobacteria;o__Enterobacterales;f__Enterobacteriaceae;g__Citrobacter;s__Citrobacter portucalensis	Nigeria: Ibadan	7.383 N 3.884 E	water from electronic waste dumpsite	2021-08-12	2021-08-12
GCF_029083845.1	GCF_002042885.1	GCF_029083845.1_ASM2908384v1	Citrobacter portucalensis	9	31	6	Citrobacter portucalensis	d__Bacteria;p__Pseudomonadota;c__Gammaproteobacteria;o__Enterobacterales;f__Enterobacteriaceae;g__Citrobacter;s__Citrobacter portucalensis	Australia	none	urine	2023-03-09	2023-03-09
GCF_902381795.1	GCF_002042885.1	GCF_902381795.1_UHGG_MGYG-HGUT-01705	Citrobacter portucalensis	0	1	0	Citrobacter portucalensis	d__Bacteria;p__Pseudomonadota;c__Gammaproteobacteria;o__Enterobacterales;f__Enterobacteriaceae;g__Citrobacter;s__Citrobacter portucalensis	none	none	human gut	2019-08-10	2019-08-10
GCA_016500535.1	GCF_002042885.1	GCA_016500535.1_ASM1650053v1	Citrobacter portucalensis	0	2	0	Citrobacter freundii	d__Bacteria;p__Pseudomonadota;c__Gammaproteobacteria;o__Enterobacterales;f__Enterobacteriaceae;g__Citrobacter;s__Citrobacter portucalensis	USA: Pittsburgh; Pennsylvania	40.44 N 79.97 W	blood	2021-01-05	2021-01-05
GCF_029084865.1	GCF_002042885.1	GCF_029084865.1_ASM2908486v1	Citrobacter portucalensis	9	35	5	Citrobacter portucalensis	d__Bacteria;p__Pseudomonadota;c__Gammaproteobacteria;o__Enterobacterales;f__Enterobacteriaceae;g__Citrobacter;s__Citrobacter portucalensis	Australia	none	large colon	2023-03-09	2023-03-09
GCF_002843195.1	GCF_002042885.1	GCF_002843195.1_ASM284319v2	Citrobacter portucalensis	5	2	0	Citrobacter portucalensis	d__Bacteria;p__Pseudomonadota;c__Gammaproteobacteria;o__Enterobacterales;f__Enterobacteriaceae;g__Citrobacter;s__Citrobacter portucalensis	Nigeria	none	vegetable	2017-12-14	2017-12-14
GCF_030415295.1	GCF_002042885.1	GCF_030415295.1_ASM3041529v1	Citrobacter portucalensis	1	14	5	Citrobacter portucalensis	d__Bacteria;p__Pseudomonadota;c__Gammaproteobacteria;o__Enterobacterales;f__Enterobacteriaceae;g__Citrobacter;s__Citrobacter portucalensis	Belgium	51.03 N 3.73 E	patient	2023-07-10	2023-07-10
GCA_009910785.1	GCF_002042885.1	GCA_009910785.1_ASM991078v1	Citrobacter portucalensis	0	2	1	Citrobacter freundii	d__Bacteria;p__Pseudomonadota;c__Gammaproteobacteria;o__Enterobacterales;f__Enterobacteriaceae;g__Citrobacter;s__Citrobacter portucalensis	South Korea: Daejeon	36.22 N 127.21 E	soil	2020-01-21	2020-01-21
GCF_027668775.1	GCF_002042885.1	GCF_027668775.1_ASM2766877v1	Citrobacter portucalensis	0	6	3	Citrobacter portucalensis	d__Bacteria;p__Pseudomonadota;c__Gammaproteobacteria;o__Enterobacterales;f__Enterobacteriaceae;g__Citrobacter;s__Citrobacter portucalensis	China: Shenzhen	22.32 N 114.05 E	fecal material [ENVO:00002003]	2023-01-11	2023-01-11
GCF_018423215.1	GCF_002042885.1	GCF_018423215.1_ASM1842321v1	Citrobacter portucalensis	8	70	4	Citrobacter portucalensis	d__Bacteria;p__Pseudomonadota;c__Gammaproteobacteria;o__Enterobacterales;f__Enterobacteriaceae;g__Citrobacter;s__Citrobacter portucalensis	Germany	none	Rectal swab/stool	2021-05-20	2021-05-20
GCF_030333005.1	GCF_002042885.1	GCF_030333005.1_ASM3033300v1	Citrobacter portucalensis	0	7	2	Citrobacter sp. Cpo030	d__Bacteria;p__Pseudomonadota;c__Gammaproteobacteria;o__Enterobacterales;f__Enterobacteriaceae;g__Citrobacter;s__Citrobacter portucalensis	China: Beijing	none	none	2023-06-22	2023-06-22
GCA_905207135.1	GCF_002042885.1	GCA_905207135.1_ERR260155-mag-bin.13	Citrobacter portucalensis	0	0	0	Citrobacter freundii	d__Bacteria;p__Pseudomonadota;c__Gammaproteobacteria;o__Enterobacterales;f__Enterobacteriaceae;g__Citrobacter;s__Citrobacter portucalensis	none	none	human gut	2021-02-04	2021-02-04
GCA_022023935.1	GCF_002042885.1	GCA_022023935.1_ASM2202393v1	Citrobacter portucalensis	6	4	2	Citrobacter freundii	d__Bacteria;p__Pseudomonadota;c__Gammaproteobacteria;o__Enterobacterales;f__Enterobacteriaceae;g__Citrobacter;s__Citrobacter portucalensis	Canada:Ontario	43.6532 N 79.3832 W	sputum	2022-02-07	2022-02-07
GCF_030332725.1	GCF_002042885.1	GCF_030332725.1_ASM3033272v1	Citrobacter portucalensis	0	2	0	Citrobacter sp. Cpo085	d__Bacteria;p__Pseudomonadota;c__Gammaproteobacteria;o__Enterobacterales;f__Enterobacteriaceae;g__Citrobacter;s__Citrobacter portucalensis	China: Beijing	none	none	2023-06-22	2023-06-22
GCF_022458955.1	GCF_002042885.1	GCF_022458955.1_ASM2245895v1	Citrobacter portucalensis	4	9	4	Citrobacter portucalensis	d__Bacteria;p__Pseudomonadota;c__Gammaproteobacteria;o__Enterobacterales;f__Enterobacteriaceae;g__Citrobacter;s__Citrobacter portucalensis	Germany: Heidelberg	none	rectal swab	2022-03-03	2022-03-03
GCF_030195615.1	GCF_002042885.1	GCF_030195615.1_ASM3019561v1	Citrobacter portucalensis	13	19	4	Citrobacter portucalensis	d__Bacteria;p__Pseudomonadota;c__Gammaproteobacteria;o__Enterobacterales;f__Enterobacteriaceae;g__Citrobacter;s__Citrobacter portucalensis	China	none	In-house environment	2023-06-06	2023-06-06
GCF_014856075.1	GCF_002042885.1	GCF_014856075.1_ASM1485607v1	Citrobacter portucalensis	15	22	5	Citrobacter portucalensis	d__Bacteria;p__Pseudomonadota;c__Gammaproteobacteria;o__Enterobacterales;f__Enterobacteriaceae;g__Citrobacter;s__Citrobacter portucalensis	Germany: Hesse; Gross-Gerau	49.91 N 8.47 E	rectal swab	2020-10-06	2020-10-06
GCF_030414625.1	GCF_002042885.1	GCF_030414625.1_ASM3041462v1	Citrobacter portucalensis	1	21	6	Citrobacter portucalensis	d__Bacteria;p__Pseudomonadota;c__Gammaproteobacteria;o__Enterobacterales;f__Enterobacteriaceae;g__Citrobacter;s__Citrobacter portucalensis	Belgium	51.03 N 3.73 E	toilet water	2023-07-10	2023-07-10
GCF_030190415.1	GCF_002042885.1	GCF_030190415.1_ASM3019041v1	Citrobacter portucalensis	1	4	1	Citrobacter portucalensis	d__Bacteria;p__Pseudomonadota;c__Gammaproteobacteria;o__Enterobacterales;f__Enterobacteriaceae;g__Citrobacter;s__Citrobacter portucalensis	China	none	feces	2023-06-06	2023-06-06
GCF_030414755.1	GCF_002042885.1	GCF_030414755.1_ASM3041475v1	Citrobacter portucalensis	1	54	5	Citrobacter portucalensis	d__Bacteria;p__Pseudomonadota;c__Gammaproteobacteria;o__Enterobacterales;f__Enterobacteriaceae;g__Citrobacter;s__Citrobacter portucalensis	Belgium	51.03 N 3.73 E	patient	2023-07-10	2023-07-10
GCF_020215805.1	GCF_002042885.1	GCF_020215805.1_ASM2021580v1	Citrobacter portucalensis	5	13	3	Citrobacter portucalensis	d__Bacteria;p__Pseudomonadota;c__Gammaproteobacteria;o__Enterobacterales;f__Enterobacteriaceae;g__Citrobacter;s__Citrobacter portucalensis	China: Nantong; Jiangsu province	32.39 N 120.56 E	feces	2021-10-02	2021-10-02
GCF_030414675.1	GCF_002042885.1	GCF_030414675.1_ASM3041467v1	Citrobacter portucalensis	1	14	6	Citrobacter portucalensis	d__Bacteria;p__Pseudomonadota;c__Gammaproteobacteria;o__Enterobacterales;f__Enterobacteriaceae;g__Citrobacter;s__Citrobacter portucalensis	Belgium	51.03 N 3.73 E	patient	2023-07-10	2023-07-10
GCA_029083985.1	GCF_002042885.1	GCA_029083985.1_ASM2908398v1	Citrobacter portucalensis	10	45	14	Citrobacter portucalensis	d__Bacteria;p__Pseudomonadota;c__Gammaproteobacteria;o__Enterobacterales;f__Enterobacteriaceae;g__Citrobacter;s__Citrobacter portucalensis	Jordan	none	sputum	2023-03-09	2023-03-09
GCF_030195035.1	GCF_002042885.1	GCF_030195035.1_ASM3019503v1	Citrobacter portucalensis	13	15	4	Citrobacter portucalensis	d__Bacteria;p__Pseudomonadota;c__Gammaproteobacteria;o__Enterobacterales;f__Enterobacteriaceae;g__Citrobacter;s__Citrobacter portucalensis	China	none	In-house environment	2023-06-06	2023-06-06
GCF_024761415.1	GCF_002042885.1	GCF_024761415.1_ASM2476141v1	Citrobacter portucalensis	6	17	3	Citrobacter portucalensis	d__Bacteria;p__Pseudomonadota;c__Gammaproteobacteria;o__Enterobacterales;f__Enterobacteriaceae;g__Citrobacter;s__Citrobacter portucalensis	Brazil: Sao Francisco do Sul	26.250111 S 48.617681 W	blood	2022-08-29	2022-08-29
GCF_030415225.1	GCF_002042885.1	GCF_030415225.1_ASM3041522v1	Citrobacter portucalensis	1	16	4	Citrobacter portucalensis	d__Bacteria;p__Pseudomonadota;c__Gammaproteobacteria;o__Enterobacterales;f__Enterobacteriaceae;g__Citrobacter;s__Citrobacter portucalensis	Belgium	51.03 N 3.73 E	toilet water	2023-07-10	2023-07-10
GCF_019265365.1	GCF_002042885.1	GCF_019265365.1_ASM1926536v1	Citrobacter portucalensis	0	0	0	Citrobacter portucalensis	d__Bacteria;p__Pseudomonadota;c__Gammaproteobacteria;o__Enterobacterales;f__Enterobacteriaceae;g__Citrobacter;s__Citrobacter portucalensis	Thailand: Uttaradit	none	food	2021-07-18	2021-07-18
GCA_016505005.1	GCF_002042885.1	GCA_016505005.1_ASM1650500v1	Citrobacter portucalensis	0	0	0	Citrobacter freundii	d__Bacteria;p__Pseudomonadota;c__Gammaproteobacteria;o__Enterobacterales;f__Enterobacteriaceae;g__Citrobacter;s__Citrobacter portucalensis	USA: Pittsburgh; Pennsylvania	40.44 N 79.97 W	blood	2021-01-05	2021-01-05
GCF_021228875.1	GCF_002042885.1	GCF_021228875.1_ASM2122887v1	Citrobacter portucalensis	3	1	0	Citrobacter portucalensis	d__Bacteria;p__Pseudomonadota;c__Gammaproteobacteria;o__Enterobacterales;f__Enterobacteriaceae;g__Citrobacter;s__Citrobacter portucalensis	China: Zhejiang	28 N 120 E	blood	2021-12-19	2021-12-19
GCF_030414435.1	GCF_002042885.1	GCF_030414435.1_ASM3041443v1	Citrobacter portucalensis	1	47	6	Citrobacter portucalensis	d__Bacteria;p__Pseudomonadota;c__Gammaproteobacteria;o__Enterobacterales;f__Enterobacteriaceae;g__Citrobacter;s__Citrobacter portucalensis	Belgium	51.03 N 3.73 E	toilet water	2023-07-10	2023-07-10
GCF_900636015.1	GCF_002042885.1	GCF_900636015.1_38490_A01	Citrobacter portucalensis	0	1	0	Citrobacter portucalensis	d__Bacteria;p__Pseudomonadota;c__Gammaproteobacteria;o__Enterobacterales;f__Enterobacteriaceae;g__Citrobacter;s__Citrobacter portucalensis	none	none	not available: to be reported later	2018-12-20	2018-12-20
GCF_030332525.1	GCF_002042885.1	GCF_030332525.1_ASM3033252v1	Citrobacter portucalensis	5	13	2	Citrobacter sp. Cpo113	d__Bacteria;p__Pseudomonadota;c__Gammaproteobacteria;o__Enterobacterales;f__Enterobacteriaceae;g__Citrobacter;s__Citrobacter portucalensis	China: Beijing	none	none	2023-06-22	2023-06-22
GCA_016504985.1	GCF_002042885.1	GCA_016504985.1_ASM1650498v1	Citrobacter portucalensis	0	0	1	Citrobacter freundii	d__Bacteria;p__Pseudomonadota;c__Gammaproteobacteria;o__Enterobacterales;f__Enterobacteriaceae;g__Citrobacter;s__Citrobacter portucalensis	USA: Pittsburgh; Pennsylvania	40.44 N 79.97 W	sputum	2021-01-05	2021-01-05
GCA_016500625.1	GCF_002042885.1	GCA_016500625.1_ASM1650062v1	Citrobacter portucalensis	0	0	0	Citrobacter freundii	d__Bacteria;p__Pseudomonadota;c__Gammaproteobacteria;o__Enterobacterales;f__Enterobacteriaceae;g__Citrobacter;s__Citrobacter portucalensis	USA: Pittsburgh; Pennsylvania	40.44 N 79.97 W	urine	2021-01-05	2021-01-05
GCF_000521945.1	GCF_002042885.1	GCF_000521945.1_Citr_freu_UCI_32_V1	Citrobacter portucalensis	0	2	0	Citrobacter portucalensis	d__Bacteria;p__Pseudomonadota;c__Gammaproteobacteria;o__Enterobacterales;f__Enterobacteriaceae;g__Citrobacter;s__Citrobacter portucalensis	USA: Irvine; CA	none	urine	2014-01-23	2014-01-23
GCF_026552525.1	GCF_002042885.1	GCF_026552525.1_ASM2655252v1	Citrobacter portucalensis	0	9	2	Citrobacter portucalensis	d__Bacteria;p__Pseudomonadota;c__Gammaproteobacteria;o__Enterobacterales;f__Enterobacteriaceae;g__Citrobacter;s__Citrobacter portucalensis	Nigeria: Igboukwu	none	sold in market	2022-11-30	2022-11-30
GCF_022406265.1	GCF_002042885.1	GCF_022406265.1_ASM2240626v1	Citrobacter portucalensis	0	1	0	Citrobacter portucalensis	d__Bacteria;p__Pseudomonadota;c__Gammaproteobacteria;o__Enterobacterales;f__Enterobacteriaceae;g__Citrobacter;s__Citrobacter portucalensis	none	none	none	2022-02-28	2022-02-28
GCF_030332905.1	GCF_002042885.1	GCF_030332905.1_ASM3033290v1	Citrobacter portucalensis	8	29	8	Citrobacter sp. Cpo044	d__Bacteria;p__Pseudomonadota;c__Gammaproteobacteria;o__Enterobacterales;f__Enterobacteriaceae;g__Citrobacter;s__Citrobacter portucalensis	China: Beijing	none	none	2023-06-22	2023-06-22
GCF_019448455.1	GCF_002042885.1	GCF_019448455.1_ASM1944845v1	Citrobacter portucalensis	5	13	3	Citrobacter portucalensis	d__Bacteria;p__Pseudomonadota;c__Gammaproteobacteria;o__Enterobacterales;f__Enterobacteriaceae;g__Citrobacter;s__Citrobacter portucalensis	China: Nantong; Jiangsu Province	32.39 N 120.56 E	feces	2021-08-04	2021-08-04
GCA_024502355.1	GCF_001037495.1	GCA_024502355.1_ASM2450235v1	Citrobacter sp001037495	0	4	1	Escherichia coli	d__Bacteria;p__Pseudomonadota;c__Gammaproteobacteria;o__Enterobacterales;f__Enterobacteriaceae;g__Citrobacter;s__Citrobacter sp001037495	China: Sichuan	none	disinfected tableware	2022-08-01	2022-08-01
GCF_001037495.1	GCF_001037495.1	GCF_001037495.1_Citr_freu_complex_MGH106_V1	Citrobacter sp001037495	0	0	0	Citrobacter sp. MGH106	d__Bacteria;p__Pseudomonadota;c__Gammaproteobacteria;o__Enterobacterales;f__Enterobacteriaceae;g__Citrobacter;s__Citrobacter sp001037495	none	none	none	2015-06-22	2015-06-22
GCF_916618775.1	GCF_001037495.1	GCF_916618775.1_PRJEB46698	Citrobacter sp001037495	0	0	0	Citrobacter sp. Marseille-Q3906	d__Bacteria;p__Pseudomonadota;c__Gammaproteobacteria;o__Enterobacterales;f__Enterobacteriaceae;g__Citrobacter;s__Citrobacter sp001037495	none	none	Urine	2021-09-30	2021-09-30
GCA_947057495.1	GCF_001037495.1	GCA_947057495.1_Q5395	Citrobacter sp001037495	0	7	2	Citrobacter sp. Marseille-Q5395	d__Bacteria;p__Pseudomonadota;c__Gammaproteobacteria;o__Enterobacterales;f__Enterobacteriaceae;g__Citrobacter;s__Citrobacter sp001037495	none	none	none	2022-10-15	2022-10-15
GCF_030131605.1	GCF_001037495.1	GCF_030131605.1_ASM3013160v1	Citrobacter sp001037495	0	4	2	Citrobacter freundii	d__Bacteria;p__Pseudomonadota;c__Gammaproteobacteria;o__Enterobacterales;f__Enterobacteriaceae;g__Citrobacter;s__Citrobacter sp001037495	Ireland	none	feces	2023-05-30	2023-05-30
GCF_016507625.1	GCF_001037495.1	GCF_016507625.1_ASM1650762v1	Citrobacter sp001037495	0	4	2	Citrobacter werkmanii	d__Bacteria;p__Pseudomonadota;c__Gammaproteobacteria;o__Enterobacterales;f__Enterobacteriaceae;g__Citrobacter;s__Citrobacter sp001037495	USA: Pittsburgh; Pennsylvania	40.44 N 79.97 W	wound	2021-01-05	2021-01-05
GCF_016505505.1	GCF_001037495.1	GCF_016505505.1_ASM1650550v1	Citrobacter sp001037495	0	0	0	Citrobacter werkmanii	d__Bacteria;p__Pseudomonadota;c__Gammaproteobacteria;o__Enterobacterales;f__Enterobacteriaceae;g__Citrobacter;s__Citrobacter sp001037495	USA: Pittsburgh; Pennsylvania	40.44 N 79.97 W	sputum	2021-01-05	2021-01-05
GCF_000739675.1	GCF_001037495.1	GCF_000739675.1_ASM73967v1	Citrobacter sp001037495	0	2	0	Citrobacter sp. S-77	d__Bacteria;p__Pseudomonadota;c__Gammaproteobacteria;o__Enterobacterales;f__Enterobacteriaceae;g__Citrobacter;s__Citrobacter sp001037495	none	none	none	2014-08-08	2014-08-08
GCF_004801125.1	GCF_001037495.1	GCF_004801125.1_ASM480112v1	Citrobacter sp001037495	0	4	2	Citrobacter murliniae	d__Bacteria;p__Pseudomonadota;c__Gammaproteobacteria;o__Enterobacterales;f__Enterobacteriaceae;g__Citrobacter;s__Citrobacter sp001037495	United Kingdom: Norwich	none	feces	2019-04-18	2019-04-18
GCF_030333065.1	GCF_001037495.1	GCF_030333065.1_ASM3033306v1	Citrobacter sp001037495	0	1	0	Citrobacter sp. Cm046	d__Bacteria;p__Pseudomonadota;c__Gammaproteobacteria;o__Enterobacterales;f__Enterobacteriaceae;g__Citrobacter;s__Citrobacter sp001037495	China: Beijing	none	none	2023-06-22	2023-06-22
GCF_005281255.1	GCF_000759755.1	GCF_005281255.1_ASM528125v1	Citrobacter werkmanii	0	0	0	Citrobacter sp. wls708	d__Bacteria;p__Pseudomonadota;c__Gammaproteobacteria;o__Enterobacterales;f__Enterobacteriaceae;g__Citrobacter;s__Citrobacter werkmanii	Poland	none	none	2019-05-12	2019-05-12
GCF_020271725.1	GCF_000759755.1	GCF_020271725.1_ASM2027172v1	Citrobacter werkmanii	6	5	5	Citrobacter werkmanii	d__Bacteria;p__Pseudomonadota;c__Gammaproteobacteria;o__Enterobacterales;f__Enterobacteriaceae;g__Citrobacter;s__Citrobacter werkmanii	China: Nantong; jiangsu province	32.39 N 120.56 E	a feces sample of chicken origin	2021-10-05	2021-10-05
GCF_903684475.1	GCF_000759755.1	GCF_903684475.1_assembly_BB1479	Citrobacter werkmanii	7	25	7	Citrobacter werkmanii	d__Bacteria;p__Pseudomonadota;c__Gammaproteobacteria;o__Enterobacterales;f__Enterobacteriaceae;g__Citrobacter;s__Citrobacter werkmanii	none	none	water	2022-02-18	2022-02-18
GCF_903684425.1	GCF_000759755.1	GCF_903684425.1_assembly_BB1472	Citrobacter werkmanii	7	24	6	Citrobacter werkmanii	d__Bacteria;p__Pseudomonadota;c__Gammaproteobacteria;o__Enterobacterales;f__Enterobacteriaceae;g__Citrobacter;s__Citrobacter werkmanii	none	none	water	2022-02-18	2022-02-18
GCF_016502215.1	GCF_000759755.1	GCF_016502215.1_ASM1650221v1	Citrobacter werkmanii	0	1	0	Citrobacter cronae	d__Bacteria;p__Pseudomonadota;c__Gammaproteobacteria;o__Enterobacterales;f__Enterobacteriaceae;g__Citrobacter;s__Citrobacter werkmanii	USA: Pittsburgh; Pennsylvania	40.44 N 79.97 W	Scope	2021-01-05	2021-01-05
GCF_018106165.1	GCF_000759755.1	GCF_018106165.1_ASM1810616v1	Citrobacter werkmanii	4	8	3	Citrobacter werkmanii	d__Bacteria;p__Pseudomonadota;c__Gammaproteobacteria;o__Enterobacterales;f__Enterobacteriaceae;g__Citrobacter;s__Citrobacter werkmanii	Malaysia: Johor	1.523573 N 103.741582 E	Peritoneal Fluid	2021-04-20	2021-04-20
GCF_018106145.1	GCF_000759755.1	GCF_018106145.1_ASM1810614v1	Citrobacter werkmanii	4	7	2	Citrobacter werkmanii	d__Bacteria;p__Pseudomonadota;c__Gammaproteobacteria;o__Enterobacterales;f__Enterobacteriaceae;g__Citrobacter;s__Citrobacter werkmanii	Malaysia: Johor	1.523573 N 103.741582 E	tissue from diabetec foot ulcer	2021-04-20	2021-04-20
GCA_015134795.1	GCF_000759755.1	GCA_015134795.1_ASM1513479v1	Citrobacter werkmanii	7	5	3	Citrobacter freundii	d__Bacteria;p__Pseudomonadota;c__Gammaproteobacteria;o__Enterobacterales;f__Enterobacteriaceae;g__Citrobacter;s__Citrobacter werkmanii	Japan:Tokyo	none	hospital sewage	2020-10-08	2020-10-08
GCF_016893985.1	GCF_000759755.1	GCF_016893985.1_ASM1689398v1	Citrobacter werkmanii	0	0	0	Citrobacter cronae	d__Bacteria;p__Pseudomonadota;c__Gammaproteobacteria;o__Enterobacterales;f__Enterobacteriaceae;g__Citrobacter;s__Citrobacter werkmanii	Thailand: Uttaradit	none	food	2021-02-16	2021-02-16
GCF_030486365.1	GCF_000759755.1	GCF_030486365.1_ASM3048636v1	Citrobacter werkmanii	0	3	0	Citrobacter werkmanii	d__Bacteria;p__Pseudomonadota;c__Gammaproteobacteria;o__Enterobacterales;f__Enterobacteriaceae;g__Citrobacter;s__Citrobacter werkmanii	Mexico: Culiacan; Sinaloa	24 N 107 W	river water	2023-07-15	2023-07-15
GCA_023482605.1	GCF_000759755.1	GCA_023482605.1_ASM2348260v1	Citrobacter werkmanii	1	28	7	Citrobacter cronae	d__Bacteria;p__Pseudomonadota;c__Gammaproteobacteria;o__Enterobacterales;f__Enterobacteriaceae;g__Citrobacter;s__Citrobacter werkmanii	South Africa: KwaZulu-Natal	29.36370 S 30.254171 E	environmental	2022-05-18	2022-05-18
GCF_025536255.1	GCF_000759755.1	GCF_025536255.1_ASM2553625v1	Citrobacter werkmanii	0	4	1	Citrobacter cronae	d__Bacteria;p__Pseudomonadota;c__Gammaproteobacteria;o__Enterobacterales;f__Enterobacteriaceae;g__Citrobacter;s__Citrobacter werkmanii	Senegal: Niokolo-Koba National Park	none	none	2022-10-03	2022-10-03
GCF_013336965.1	GCF_000759755.1	GCF_013336965.1_ASM1333696v1	Citrobacter werkmanii	2	26	7	Citrobacter werkmanii	d__Bacteria;p__Pseudomonadota;c__Gammaproteobacteria;o__Enterobacterales;f__Enterobacteriaceae;g__Citrobacter;s__Citrobacter werkmanii	USA: Pennsylvania; Pittsburgh	40.4406 N 79.9959 W	bronchoalveolar lavage	2020-06-12	2020-06-12
GCF_903684285.1	GCF_000759755.1	GCF_903684285.1_assembly_BB1460	Citrobacter werkmanii	7	24	7	Citrobacter werkmanii	d__Bacteria;p__Pseudomonadota;c__Gammaproteobacteria;o__Enterobacterales;f__Enterobacteriaceae;g__Citrobacter;s__Citrobacter werkmanii	none	none	water	2022-02-18	2022-02-18
GCF_016502205.1	GCF_000759755.1	GCF_016502205.1_ASM1650220v1	Citrobacter werkmanii	0	1	0	Citrobacter cronae	d__Bacteria;p__Pseudomonadota;c__Gammaproteobacteria;o__Enterobacterales;f__Enterobacteriaceae;g__Citrobacter;s__Citrobacter werkmanii	USA: Pittsburgh; Pennsylvania	40.44 N 79.97 W	Scope	2021-01-05	2021-01-05
GCF_022558585.1	GCF_000759755.1	GCF_022558585.1_ASM2255858v1	Citrobacter werkmanii	2	5	3	Citrobacter cronae	d__Bacteria;p__Pseudomonadota;c__Gammaproteobacteria;o__Enterobacterales;f__Enterobacteriaceae;g__Citrobacter;s__Citrobacter werkmanii	China:Guangzhou	23.16 N 113.23 E	none	2022-03-14	2022-03-14
GCF_934277415.1	GCF_000759755.1	GCF_934277415.1_ERR7738152_bin.80	Citrobacter werkmanii	0	1	0	uncultured Citrobacter sp.	d__Bacteria;p__Pseudomonadota;c__Gammaproteobacteria;o__Enterobacterales;f__Enterobacteriaceae;g__Citrobacter;s__Citrobacter werkmanii	none	none	human feces	2022-04-16	2022-04-16
GCF_903812395.1	GCF_000759755.1	GCF_903812395.1_hybrid_BB1473	Citrobacter werkmanii	7	6	5	Citrobacter werkmanii	d__Bacteria;p__Pseudomonadota;c__Gammaproteobacteria;o__Enterobacterales;f__Enterobacteriaceae;g__Citrobacter;s__Citrobacter werkmanii	none	none	water	2022-02-18	2022-02-18
GCA_018373555.1	GCF_000759755.1	GCA_018373555.1_ASM1837355v1	Citrobacter werkmanii	0	0	0	Citrobacter freundii	d__Bacteria;p__Pseudomonadota;c__Gammaproteobacteria;o__Enterobacterales;f__Enterobacteriaceae;g__Citrobacter;s__Citrobacter werkmanii	USA: Pittsburgh; Magee-Womens Hospital of UPMC	40.4308 N 79.9598 W	infant feces	2021-05-16	2021-05-16
GCF_016893845.1	GCF_000759755.1	GCF_016893845.1_ASM1689384v1	Citrobacter werkmanii	0	0	0	Citrobacter cronae	d__Bacteria;p__Pseudomonadota;c__Gammaproteobacteria;o__Enterobacterales;f__Enterobacteriaceae;g__Citrobacter;s__Citrobacter werkmanii	Thailand: Uttaradit	none	food	2021-02-16	2021-02-16
GCF_016894065.1	GCF_000759755.1	GCF_016894065.1_ASM1689406v1	Citrobacter werkmanii	0	0	0	Citrobacter cronae	d__Bacteria;p__Pseudomonadota;c__Gammaproteobacteria;o__Enterobacterales;f__Enterobacteriaceae;g__Citrobacter;s__Citrobacter werkmanii	Thailand: Nakhon Ratchasima	none	food	2021-02-16	2021-02-16
GCF_002025225.1	GCF_000759755.1	GCF_002025225.1_ASM202522v1	Citrobacter werkmanii	1	1	1	Citrobacter werkmanii	d__Bacteria;p__Pseudomonadota;c__Gammaproteobacteria;o__Enterobacterales;f__Enterobacteriaceae;g__Citrobacter;s__Citrobacter werkmanii	China: Guangzhou; Guangdong	none	Industrial starch water	2017-03-13	2017-03-13
GCF_014230205.1	GCF_000759755.1	GCF_014230205.1_ASM1423020v1	Citrobacter werkmanii	2	3	1	Citrobacter cronae	d__Bacteria;p__Pseudomonadota;c__Gammaproteobacteria;o__Enterobacterales;f__Enterobacteriaceae;g__Citrobacter;s__Citrobacter werkmanii	China: Tianjin	39.13 N 117.2 E	feces	2020-08-17	2020-08-17
GCF_023821945.1	GCF_000759755.1	GCF_023821945.1_ASM2382194v1	Citrobacter werkmanii	0	1	0	Citrobacter cronae	d__Bacteria;p__Pseudomonadota;c__Gammaproteobacteria;o__Enterobacterales;f__Enterobacteriaceae;g__Citrobacter;s__Citrobacter werkmanii	Nigeria: Awka	none	Market	2022-06-21	2022-06-21
GCF_016893745.1	GCF_000759755.1	GCF_016893745.1_ASM1689374v1	Citrobacter werkmanii	0	0	0	Citrobacter cronae	d__Bacteria;p__Pseudomonadota;c__Gammaproteobacteria;o__Enterobacterales;f__Enterobacteriaceae;g__Citrobacter;s__Citrobacter werkmanii	Thailand: Chai Nat	none	food	2021-02-16	2021-02-16
GCF_009907085.1	GCF_000759755.1	GCF_009907085.1_ASM990708v1	Citrobacter werkmanii	4	14	2	Citrobacter werkmanii	d__Bacteria;p__Pseudomonadota;c__Gammaproteobacteria;o__Enterobacterales;f__Enterobacteriaceae;g__Citrobacter;s__Citrobacter werkmanii	Nigeria	6.5438 N 5.8987 E	urine	2020-01-20	2020-01-20
GCF_018917665.1	GCF_000759755.1	GCF_018917665.1_ASM1891766v1	Citrobacter werkmanii	0	6	0	Citrobacter cronae	d__Bacteria;p__Pseudomonadota;c__Gammaproteobacteria;o__Enterobacterales;f__Enterobacteriaceae;g__Citrobacter;s__Citrobacter werkmanii	China: Suzhou	none	feces	2021-06-16	2021-06-16
GCF_903684395.1	GCF_000759755.1	GCF_903684395.1_assembly_BB1478	Citrobacter werkmanii	7	22	7	Citrobacter werkmanii	d__Bacteria;p__Pseudomonadota;c__Gammaproteobacteria;o__Enterobacterales;f__Enterobacteriaceae;g__Citrobacter;s__Citrobacter werkmanii	none	none	water	2022-02-18	2022-02-18
GCF_005281025.1	GCF_000759755.1	GCF_005281025.1_ASM528102v1	Citrobacter werkmanii	0	1	0	Citrobacter sp. wls714	d__Bacteria;p__Pseudomonadota;c__Gammaproteobacteria;o__Enterobacterales;f__Enterobacteriaceae;g__Citrobacter;s__Citrobacter werkmanii	Poland	none	none	2019-05-12	2019-05-12
GCF_016509215.1	GCF_000759755.1	GCF_016509215.1_ASM1650921v1	Citrobacter werkmanii	0	4	2	Citrobacter cronae	d__Bacteria;p__Pseudomonadota;c__Gammaproteobacteria;o__Enterobacterales;f__Enterobacteriaceae;g__Citrobacter;s__Citrobacter werkmanii	USA: Pittsburgh; Pennsylvania	40.44 N 79.97 W	wound	2021-01-05	2021-01-05
GCF_903812685.1	GCF_000759755.1	GCF_903812685.1_hybrid_BB1460	Citrobacter werkmanii	7	6	5	Citrobacter werkmanii	d__Bacteria;p__Pseudomonadota;c__Gammaproteobacteria;o__Enterobacterales;f__Enterobacteriaceae;g__Citrobacter;s__Citrobacter werkmanii	none	none	water	2022-02-17	2022-02-17
GCF_019584005.1	GCF_000759755.1	GCF_019584005.1_ASM1958400v1	Citrobacter werkmanii	1	9	2	Citrobacter sp. EC_71	d__Bacteria;p__Pseudomonadota;c__Gammaproteobacteria;o__Enterobacterales;f__Enterobacteriaceae;g__Citrobacter;s__Citrobacter werkmanii	Nigeria: Lagos	6.461 N 3.191 E	water from electronic waste dumpsite	2021-08-12	2021-08-12
GCF_005281115.1	GCF_000759755.1	GCF_005281115.1_ASM528111v1	Citrobacter werkmanii	0	14	1	Citrobacter sp. wls710	d__Bacteria;p__Pseudomonadota;c__Gammaproteobacteria;o__Enterobacterales;f__Enterobacteriaceae;g__Citrobacter;s__Citrobacter werkmanii	Poland	none	none	2019-05-12	2019-05-12
GCF_030334575.1	GCF_000759755.1	GCF_030334575.1_ASM3033457v1	Citrobacter werkmanii	0	0	0	Citrobacter sp. Cc227	d__Bacteria;p__Pseudomonadota;c__Gammaproteobacteria;o__Enterobacterales;f__Enterobacteriaceae;g__Citrobacter;s__Citrobacter werkmanii	China: Beijing	none	none	2023-06-22	2023-06-22
GCF_016500615.1	GCF_000759755.1	GCF_016500615.1_ASM1650061v1	Citrobacter werkmanii	1	12	2	Citrobacter cronae	d__Bacteria;p__Pseudomonadota;c__Gammaproteobacteria;o__Enterobacterales;f__Enterobacteriaceae;g__Citrobacter;s__Citrobacter werkmanii	USA: Pittsburgh; Pennsylvania	40.44 N 79.97 W	wound	2021-01-05	2021-01-05
GCF_016894105.1	GCF_000759755.1	GCF_016894105.1_ASM1689410v1	Citrobacter werkmanii	0	0	0	Citrobacter cronae	d__Bacteria;p__Pseudomonadota;c__Gammaproteobacteria;o__Enterobacterales;f__Enterobacteriaceae;g__Citrobacter;s__Citrobacter werkmanii	Thailand: Uttaradit	none	food	2021-02-16	2021-02-16
GCF_002185305.2	GCF_000759755.1	GCF_002185305.2_ASM218530v2	Citrobacter werkmanii	0	5	0	Citrobacter werkmanii	d__Bacteria;p__Pseudomonadota;c__Gammaproteobacteria;o__Enterobacterales;f__Enterobacteriaceae;g__Citrobacter;s__Citrobacter werkmanii	USA: Unknown	none	blood	2018-11-14	2018-11-14
GCF_019802365.1	GCF_000759755.1	GCF_019802365.1_ASM1980236v1	Citrobacter werkmanii	2	19	4	Citrobacter werkmanii	d__Bacteria;p__Pseudomonadota;c__Gammaproteobacteria;o__Enterobacterales;f__Enterobacteriaceae;g__Citrobacter;s__Citrobacter werkmanii	Nigeria: Lagos	6.461 N 3.191 E	water from electronic waste dumpsite	2021-08-30	2021-08-30
GCF_004146135.1	GCF_000759755.1	GCF_004146135.1_ASM414613v1	Citrobacter werkmanii	2	11	3	Citrobacter werkmanii	d__Bacteria;p__Pseudomonadota;c__Gammaproteobacteria;o__Enterobacterales;f__Enterobacteriaceae;g__Citrobacter;s__Citrobacter werkmanii	France	46.22 N 2.21 E	patient	2019-02-06	2019-02-06
GCF_000759755.1	GCF_000759755.1	GCF_000759755.1_ASM75975v1	Citrobacter werkmanii	0	5	1	Citrobacter werkmanii NBRC 105721	d__Bacteria;p__Pseudomonadota;c__Gammaproteobacteria;o__Enterobacterales;f__Enterobacteriaceae;g__Citrobacter;s__Citrobacter werkmanii	none	none	none	2014-09-25	2014-09-25
GCF_030334645.1	GCF_000759755.1	GCF_030334645.1_ASM3033464v1	Citrobacter werkmanii	1	6	2	Citrobacter sp. Cc139	d__Bacteria;p__Pseudomonadota;c__Gammaproteobacteria;o__Enterobacterales;f__Enterobacteriaceae;g__Citrobacter;s__Citrobacter werkmanii	China: Beijing	none	none	2023-06-22	2023-06-22
GCF_020341495.1	GCF_000759755.1	GCF_020341495.1_ASM2034149v1	Citrobacter werkmanii	0	3	2	Citrobacter werkmanii	d__Bacteria;p__Pseudomonadota;c__Gammaproteobacteria;o__Enterobacterales;f__Enterobacteriaceae;g__Citrobacter;s__Citrobacter werkmanii	Germany: Braunschweig	none	none	2021-10-07	2021-10-07
GCF_016893705.1	GCF_000759755.1	GCF_016893705.1_ASM1689370v1	Citrobacter werkmanii	0	0	0	Citrobacter cronae	d__Bacteria;p__Pseudomonadota;c__Gammaproteobacteria;o__Enterobacterales;f__Enterobacteriaceae;g__Citrobacter;s__Citrobacter werkmanii	Thailand: Chaiyaphum	none	food	2021-02-16	2021-02-16
GCF_016894025.1	GCF_000759755.1	GCF_016894025.1_ASM1689402v1	Citrobacter werkmanii	0	0	0	Citrobacter cronae	d__Bacteria;p__Pseudomonadota;c__Gammaproteobacteria;o__Enterobacterales;f__Enterobacteriaceae;g__Citrobacter;s__Citrobacter werkmanii	Thailand: Chai Nat	none	food	2021-02-16	2021-02-16
GCF_030194215.1	GCF_000759755.1	GCF_030194215.1_ASM3019421v1	Citrobacter werkmanii	5	10	2	Citrobacter werkmanii	d__Bacteria;p__Pseudomonadota;c__Gammaproteobacteria;o__Enterobacterales;f__Enterobacteriaceae;g__Citrobacter;s__Citrobacter werkmanii	China	none	feces	2023-06-06	2023-06-06
GCF_030194635.1	GCF_000759755.1	GCF_030194635.1_ASM3019463v1	Citrobacter werkmanii	6	11	3	Citrobacter werkmanii	d__Bacteria;p__Pseudomonadota;c__Gammaproteobacteria;o__Enterobacterales;f__Enterobacteriaceae;g__Citrobacter;s__Citrobacter werkmanii	China	none	Out-of-house environment	2023-06-06	2023-06-06
GCF_019731375.1	GCF_000759755.1	GCF_019731375.1_ASM1973137v1	Citrobacter werkmanii	0	3	1	Citrobacter werkmanii	d__Bacteria;p__Pseudomonadota;c__Gammaproteobacteria;o__Enterobacterales;f__Enterobacteriaceae;g__Citrobacter;s__Citrobacter werkmanii	China	none	feces	2021-08-23	2021-08-23
GCF_016501115.1	GCF_000759755.1	GCF_016501115.1_ASM1650111v1	Citrobacter werkmanii	1	15	1	Citrobacter cronae	d__Bacteria;p__Pseudomonadota;c__Gammaproteobacteria;o__Enterobacterales;f__Enterobacteriaceae;g__Citrobacter;s__Citrobacter werkmanii	USA: Pittsburgh; Pennsylvania	40.44 N 79.97 W	Tissue	2021-01-05	2021-01-05
GCF_903812605.1	GCF_000759755.1	GCF_903812605.1_hybrid_BB1490	Citrobacter werkmanii	7	6	5	Citrobacter werkmanii	d__Bacteria;p__Pseudomonadota;c__Gammaproteobacteria;o__Enterobacterales;f__Enterobacteriaceae;g__Citrobacter;s__Citrobacter werkmanii	none	none	water	2022-02-17	2022-02-17
GCF_903684375.1	GCF_000759755.1	GCF_903684375.1_assembly_BB1466	Citrobacter werkmanii	7	23	6	Citrobacter werkmanii	d__Bacteria;p__Pseudomonadota;c__Gammaproteobacteria;o__Enterobacterales;f__Enterobacteriaceae;g__Citrobacter;s__Citrobacter werkmanii	none	none	water	2022-02-18	2022-02-18
GCF_016502145.1	GCF_000759755.1	GCF_016502145.1_ASM1650214v1	Citrobacter werkmanii	0	1	0	Citrobacter cronae	d__Bacteria;p__Pseudomonadota;c__Gammaproteobacteria;o__Enterobacterales;f__Enterobacteriaceae;g__Citrobacter;s__Citrobacter werkmanii	USA: Pittsburgh; Pennsylvania	40.44 N 79.97 W	urine	2021-01-05	2021-01-05
GCF_018106225.1	GCF_000759755.1	GCF_018106225.1_ASM1810622v1	Citrobacter werkmanii	12	17	5	Citrobacter werkmanii	d__Bacteria;p__Pseudomonadota;c__Gammaproteobacteria;o__Enterobacterales;f__Enterobacteriaceae;g__Citrobacter;s__Citrobacter werkmanii	Malaysia: Johor	1.523573 N 103.741582 E	Pus	2021-04-20	2021-04-20
GCF_005281125.1	GCF_000759755.1	GCF_005281125.1_ASM528112v1	Citrobacter werkmanii	0	1	1	Citrobacter sp. wls707	d__Bacteria;p__Pseudomonadota;c__Gammaproteobacteria;o__Enterobacterales;f__Enterobacteriaceae;g__Citrobacter;s__Citrobacter werkmanii	Poland	none	none	2019-05-12	2019-05-12
GCF_023516235.1	GCF_000759755.1	GCF_023516235.1_ASM2351623v1	Citrobacter werkmanii	3	1	0	Citrobacter sp. XT1-2-2	d__Bacteria;p__Pseudomonadota;c__Gammaproteobacteria;o__Enterobacterales;f__Enterobacteriaceae;g__Citrobacter;s__Citrobacter werkmanii	China	none	soil	2022-05-22	2022-05-22
GCF_025535835.1	GCF_000759755.1	GCF_025535835.1_ASM2553583v1	Citrobacter werkmanii	0	3	0	Citrobacter cronae	d__Bacteria;p__Pseudomonadota;c__Gammaproteobacteria;o__Enterobacterales;f__Enterobacteriaceae;g__Citrobacter;s__Citrobacter werkmanii	Senegal: Niokolo-Koba National Park	none	none	2022-10-03	2022-10-03
GCF_903812435.1	GCF_000759755.1	GCF_903812435.1_hybrid_BB1474	Citrobacter werkmanii	7	8	6	Citrobacter werkmanii	d__Bacteria;p__Pseudomonadota;c__Gammaproteobacteria;o__Enterobacterales;f__Enterobacteriaceae;g__Citrobacter;s__Citrobacter werkmanii	none	none	water	2022-02-18	2022-02-18
GCF_018919505.1	GCF_000759755.1	GCF_018919505.1_ASM1891950v1	Citrobacter werkmanii	0	5	0	Citrobacter sp. S55_ASV_140	d__Bacteria;p__Pseudomonadota;c__Gammaproteobacteria;o__Enterobacterales;f__Enterobacteriaceae;g__Citrobacter;s__Citrobacter werkmanii	none	none	feces	2021-06-16	2021-06-16
GCF_016502245.1	GCF_000759755.1	GCF_016502245.1_ASM1650224v1	Citrobacter werkmanii	0	1	0	Citrobacter cronae	d__Bacteria;p__Pseudomonadota;c__Gammaproteobacteria;o__Enterobacterales;f__Enterobacteriaceae;g__Citrobacter;s__Citrobacter werkmanii	USA: Pittsburgh; Pennsylvania	40.44 N 79.97 W	Scope	2021-01-05	2021-01-05
GCF_029104455.1	GCF_000759755.1	GCF_029104455.1_ASM2910445v1	Citrobacter werkmanii	3	6	3	Citrobacter cronae	d__Bacteria;p__Pseudomonadota;c__Gammaproteobacteria;o__Enterobacterales;f__Enterobacteriaceae;g__Citrobacter;s__Citrobacter werkmanii	China: Beijing	none	none	2023-03-09	2023-03-09
GCF_008802955.1	GCF_000759755.1	GCF_008802955.1_ASM880295v1	Citrobacter werkmanii	1	9	1	Citrobacter cronae	d__Bacteria;p__Pseudomonadota;c__Gammaproteobacteria;o__Enterobacterales;f__Enterobacteriaceae;g__Citrobacter;s__Citrobacter werkmanii	Germany	48.48 N 9.03 E	rectal swab	2019-10-02	2019-10-02
GCA_002099305.1	GCF_000759755.1	GCA_002099305.1_ASM209930v1	Citrobacter werkmanii	7	9	2	Citrobacter werkmanii	d__Bacteria;p__Pseudomonadota;c__Gammaproteobacteria;o__Enterobacterales;f__Enterobacteriaceae;g__Citrobacter;s__Citrobacter werkmanii	India: Uttar Pradesh; Aligarh	27.91 N 78.07 E	Sewage water	2017-04-18	2017-04-18
GCF_903684415.1	GCF_000759755.1	GCF_903684415.1_assembly_BB1473	Citrobacter werkmanii	7	23	8	Citrobacter werkmanii	d__Bacteria;p__Pseudomonadota;c__Gammaproteobacteria;o__Enterobacterales;f__Enterobacteriaceae;g__Citrobacter;s__Citrobacter werkmanii	none	none	water	2022-02-18	2022-02-18
GCF_903684405.1	GCF_000759755.1	GCF_903684405.1_assembly_BB1474	Citrobacter werkmanii	7	23	8	Citrobacter werkmanii	d__Bacteria;p__Pseudomonadota;c__Gammaproteobacteria;o__Enterobacterales;f__Enterobacteriaceae;g__Citrobacter;s__Citrobacter werkmanii	none	none	water	2022-02-18	2022-02-18
GCF_903684485.1	GCF_000759755.1	GCF_903684485.1_assembly_BB1480	Citrobacter werkmanii	7	23	6	Citrobacter werkmanii	d__Bacteria;p__Pseudomonadota;c__Gammaproteobacteria;o__Enterobacterales;f__Enterobacteriaceae;g__Citrobacter;s__Citrobacter werkmanii	none	none	water	2022-02-18	2022-02-18
GCF_030646215.1	GCF_000759755.1	GCF_030646215.1_ASM3064621v1	Citrobacter werkmanii	0	6	1	Citrobacter werkmanii	d__Bacteria;p__Pseudomonadota;c__Gammaproteobacteria;o__Enterobacterales;f__Enterobacteriaceae;g__Citrobacter;s__Citrobacter werkmanii	China: Shandong	none	Water samples	2023-08-05	2023-08-05
GCF_013303045.1	GCF_000759755.1	GCF_013303045.1_ASM1330304v1	Citrobacter werkmanii	4	20	8	Citrobacter werkmanii	d__Bacteria;p__Pseudomonadota;c__Gammaproteobacteria;o__Enterobacterales;f__Enterobacteriaceae;g__Citrobacter;s__Citrobacter werkmanii	Brazil: Leblon Beach	22.98 S 43.22 W	coastal water	2020-06-08	2020-06-08
GCA_001570325.1	GCF_000759755.1	GCA_001570325.1_ASM157032v1	Citrobacter werkmanii	0	4	0	Salmonella enterica	d__Bacteria;p__Pseudomonadota;c__Gammaproteobacteria;o__Enterobacterales;f__Enterobacteriaceae;g__Citrobacter;s__Citrobacter werkmanii	none	none	none	2016-01-22	2016-01-22
GCF_018106185.1	GCF_000759755.1	GCF_018106185.1_ASM1810618v1	Citrobacter werkmanii	4	11	5	Citrobacter werkmanii	d__Bacteria;p__Pseudomonadota;c__Gammaproteobacteria;o__Enterobacterales;f__Enterobacteriaceae;g__Citrobacter;s__Citrobacter werkmanii	Malaysia: Johor	1.523573 N 103.741582 E	slough from diabetec foot ulcer	2021-04-20	2021-04-20
GCA_016893825.1	GCF_000759755.1	GCA_016893825.1_ASM1689382v1	Citrobacter werkmanii	0	0	0	Citrobacter werkmanii	d__Bacteria;p__Pseudomonadota;c__Gammaproteobacteria;o__Enterobacterales;f__Enterobacteriaceae;g__Citrobacter;s__Citrobacter werkmanii	Thailand: Uttaradit	none	food	2021-02-16	2021-02-16
GCA_000648515.1	GCF_000759755.1	GCA_000648515.1_ASM64851v1	Citrobacter werkmanii	3	2	1	Citrobacter freundii CFNIH1	d__Bacteria;p__Pseudomonadota;c__Gammaproteobacteria;o__Enterobacterales;f__Enterobacteriaceae;g__Citrobacter;s__Citrobacter werkmanii	USA	none	sink aerator	2014-04-28	2014-04-28
GCF_903684315.1	GCF_000759755.1	GCF_903684315.1_assembly_BB1491	Citrobacter werkmanii	7	21	7	Citrobacter werkmanii	d__Bacteria;p__Pseudomonadota;c__Gammaproteobacteria;o__Enterobacterales;f__Enterobacteriaceae;g__Citrobacter;s__Citrobacter werkmanii	none	none	water	2022-02-18	2022-02-18
GCF_903684585.1	GCF_000759755.1	GCF_903684585.1_assembly_BB1490	Citrobacter werkmanii	7	25	8	Citrobacter werkmanii	d__Bacteria;p__Pseudomonadota;c__Gammaproteobacteria;o__Enterobacterales;f__Enterobacteriaceae;g__Citrobacter;s__Citrobacter werkmanii	none	none	water	2022-02-18	2022-02-18
GCF_903684305.1	GCF_000759755.1	GCF_903684305.1_assembly_BB1459	Citrobacter werkmanii	7	29	7	Citrobacter werkmanii	d__Bacteria;p__Pseudomonadota;c__Gammaproteobacteria;o__Enterobacterales;f__Enterobacteriaceae;g__Citrobacter;s__Citrobacter werkmanii	none	none	water	2022-02-18	2022-02-18
GCF_016502155.1	GCF_000759755.1	GCF_016502155.1_ASM1650215v1	Citrobacter werkmanii	0	1	0	Citrobacter cronae	d__Bacteria;p__Pseudomonadota;c__Gammaproteobacteria;o__Enterobacterales;f__Enterobacteriaceae;g__Citrobacter;s__Citrobacter werkmanii	USA: Pittsburgh; Pennsylvania	40.44 N 79.97 W	none	2021-01-05	2021-01-05
GCF_014903125.1	GCF_000759755.1	GCF_014903125.1_ASM1490312v1	Citrobacter werkmanii	5	14	4	Citrobacter cronae	d__Bacteria;p__Pseudomonadota;c__Gammaproteobacteria;o__Enterobacterales;f__Enterobacteriaceae;g__Citrobacter;s__Citrobacter werkmanii	USA: MA; Boston	none	none	2020-10-20	2020-10-20
GCF_019731585.1	GCF_000759755.1	GCF_019731585.1_ASM1973158v1	Citrobacter werkmanii	1	5	2	Citrobacter werkmanii	d__Bacteria;p__Pseudomonadota;c__Gammaproteobacteria;o__Enterobacterales;f__Enterobacteriaceae;g__Citrobacter;s__Citrobacter werkmanii	China	none	feces	2021-08-23	2021-08-23
GCF_013618825.1	GCF_000759755.1	GCF_013618825.1_ASM1361882v1	Citrobacter werkmanii	1	7	4	Citrobacter werkmanii	d__Bacteria;p__Pseudomonadota;c__Gammaproteobacteria;o__Enterobacterales;f__Enterobacteriaceae;g__Citrobacter;s__Citrobacter werkmanii	Nigeria	7.7322 N 8.5391 E	liver	2020-07-24	2020-07-24
GCF_030194455.1	GCF_000759755.1	GCF_030194455.1_ASM3019445v1	Citrobacter werkmanii	6	11	3	Citrobacter werkmanii	d__Bacteria;p__Pseudomonadota;c__Gammaproteobacteria;o__Enterobacterales;f__Enterobacteriaceae;g__Citrobacter;s__Citrobacter werkmanii	China	none	Out-of-house environment	2023-06-06	2023-06-06
GCA_026719375.1	GCF_000759755.1	GCA_026719375.1_ASM2671937v1	Citrobacter werkmanii	2	16	6	Citrobacter sp. W9	d__Bacteria;p__Pseudomonadota;c__Gammaproteobacteria;o__Enterobacterales;f__Enterobacteriaceae;g__Citrobacter;s__Citrobacter werkmanii	China	none	Waste water treatment plant	2022-12-06	2022-12-06
GCF_902485065.1	GCF_000759755.1	GCF_902485065.1_UHGG-TPA_MGYG-HGUT-03372	Citrobacter werkmanii	0	13	4	uncultured Citrobacter sp.	d__Bacteria;p__Pseudomonadota;c__Gammaproteobacteria;o__Enterobacterales;f__Enterobacteriaceae;g__Citrobacter;s__Citrobacter werkmanii	none	none	human gut	2021-04-09	2021-04-09
GCF_016893685.1	GCF_000759755.1	GCF_016893685.1_ASM1689368v1	Citrobacter werkmanii	0	0	0	Citrobacter cronae	d__Bacteria;p__Pseudomonadota;c__Gammaproteobacteria;o__Enterobacterales;f__Enterobacteriaceae;g__Citrobacter;s__Citrobacter werkmanii	Thailand	none	food	2021-02-16	2021-02-16
GCF_016894085.1	GCF_000759755.1	GCF_016894085.1_ASM1689408v1	Citrobacter werkmanii	0	0	0	Citrobacter cronae	d__Bacteria;p__Pseudomonadota;c__Gammaproteobacteria;o__Enterobacterales;f__Enterobacteriaceae;g__Citrobacter;s__Citrobacter werkmanii	Thailand: Nakhon Ratchasima	none	food	2021-02-16	2021-02-16
GCF_003204265.1	GCF_000759755.1	GCF_003204265.1_ASM320426v1	Citrobacter werkmanii	5	9	8	Citrobacter sp. CRE-46	d__Bacteria;p__Pseudomonadota;c__Gammaproteobacteria;o__Enterobacterales;f__Enterobacteriaceae;g__Citrobacter;s__Citrobacter werkmanii	none	none	none	2018-06-10	2018-06-10
GCF_030486385.1	GCF_000759755.1	GCF_030486385.1_ASM3048638v1	Citrobacter werkmanii	0	3	1	Citrobacter werkmanii	d__Bacteria;p__Pseudomonadota;c__Gammaproteobacteria;o__Enterobacterales;f__Enterobacteriaceae;g__Citrobacter;s__Citrobacter werkmanii	Mexico: Culiacan; Sinaloa	24 N 107 W	river water	2023-07-15	2023-07-15
GCF_903812525.1	GCF_000759755.1	GCF_903812525.1_hybrid_BB1480	Citrobacter werkmanii	7	6	5	Citrobacter werkmanii	d__Bacteria;p__Pseudomonadota;c__Gammaproteobacteria;o__Enterobacterales;f__Enterobacteriaceae;g__Citrobacter;s__Citrobacter werkmanii	none	none	water	2022-02-18	2022-02-18
GCA_019802385.1	GCF_000759755.1	GCA_019802385.1_ASM1980238v1	Citrobacter werkmanii	1	9	4	Citrobacter werkmanii	d__Bacteria;p__Pseudomonadota;c__Gammaproteobacteria;o__Enterobacterales;f__Enterobacteriaceae;g__Citrobacter;s__Citrobacter werkmanii	Nigeria: Lagos	7.383 N 3.884 E	water from electronic waste dumpsite	2021-08-30	2021-08-30
GCA_901456205.1	GCF_000759755.1	GCA_901456205.1_28_P_CW_hybrid_assembly	Citrobacter werkmanii	6	2	1	Citrobacter werkmanii	d__Bacteria;p__Pseudomonadota;c__Gammaproteobacteria;o__Enterobacterales;f__Enterobacteriaceae;g__Citrobacter;s__Citrobacter werkmanii	none	none	rectal	2019-05-29	2019-05-29
GCF_000764735.1	GCF_019048065.1	GCF_000764735.1_ASM76473v1	Citrobacter_A farmeri	0	1	0	Citrobacter farmeri GTC 1319	d__Bacteria;p__Pseudomonadota;c__Gammaproteobacteria;o__Enterobacterales;f__Enterobacteriaceae;g__Citrobacter_A;s__Citrobacter_A farmeri	none	none	none	2014-10-02	2014-10-02
GCF_016500695.1	GCF_019048065.1	GCF_016500695.1_ASM1650069v1	Citrobacter_A farmeri	7	26	2	Citrobacter farmeri	d__Bacteria;p__Pseudomonadota;c__Gammaproteobacteria;o__Enterobacterales;f__Enterobacteriaceae;g__Citrobacter_A;s__Citrobacter_A farmeri	USA: Pittsburgh; Pennsylvania	40.44 N 79.97 W	Tissue	2021-01-05	2021-01-05
GCA_002249995.1	GCF_019048065.1	GCA_002249995.1_ASM224999v1	Citrobacter_A farmeri	33	4	3	Citrobacter farmeri	d__Bacteria;p__Pseudomonadota;c__Gammaproteobacteria;o__Enterobacterales;f__Enterobacteriaceae;g__Citrobacter_A;s__Citrobacter_A farmeri	Australia: Victoria	37.81 S 144.96 E	Rectal swab	2017-08-14	2017-08-14
GCF_019803045.1	GCF_019048065.1	GCF_019803045.1_ASM1980304v1	Citrobacter_A farmeri	7	5	4	Citrobacter farmeri	d__Bacteria;p__Pseudomonadota;c__Gammaproteobacteria;o__Enterobacterales;f__Enterobacteriaceae;g__Citrobacter_A;s__Citrobacter_A farmeri	Canada: Quebec City	46.82 N 71.21 W	anal swab	2021-08-30	2021-08-30
GCF_028210675.1	GCF_019048065.1	GCF_028210675.1_ASM2821067v1	Citrobacter_A farmeri	0	0	0	Citrobacter farmeri	d__Bacteria;p__Pseudomonadota;c__Gammaproteobacteria;o__Enterobacterales;f__Enterobacteriaceae;g__Citrobacter_A;s__Citrobacter_A farmeri	USA	none	none	2023-01-29	2023-01-29
GCF_029084275.1	GCF_019048065.1	GCF_029084275.1_ASM2908427v1	Citrobacter_A farmeri	15	9	3	Citrobacter farmeri	d__Bacteria;p__Pseudomonadota;c__Gammaproteobacteria;o__Enterobacterales;f__Enterobacteriaceae;g__Citrobacter_A;s__Citrobacter_A farmeri	Philippines	none	wound	2023-03-09	2023-03-09
GCF_019048065.1	GCF_019048065.1	GCF_019048065.1_ASM1904806v1	Citrobacter_A farmeri	0	1	0	Citrobacter farmeri	d__Bacteria;p__Pseudomonadota;c__Gammaproteobacteria;o__Enterobacterales;f__Enterobacteriaceae;g__Citrobacter_A;s__Citrobacter_A farmeri	Germany: Braunschweig	none	none	2021-06-28	2021-06-28
GCF_024734575.1	GCF_019048065.1	GCF_024734575.1_ASM2473457v1	Citrobacter_A farmeri	0	2	0	Citrobacter farmeri	d__Bacteria;p__Pseudomonadota;c__Gammaproteobacteria;o__Enterobacterales;f__Enterobacteriaceae;g__Citrobacter_A;s__Citrobacter_A farmeri	Switzerland	46.48 N 7.09 E	none	2022-08-23	2022-08-23
GCF_020889405.1	GCF_019048065.1	GCF_020889405.1_ASM2088940v1	Citrobacter_A farmeri	7	8	3	Citrobacter farmeri	d__Bacteria;p__Pseudomonadota;c__Gammaproteobacteria;o__Enterobacterales;f__Enterobacteriaceae;g__Citrobacter_A;s__Citrobacter_A farmeri	none	none	none	2021-11-10	2021-11-10
GCA_902387995.1	GCF_019048065.1	GCA_902387995.1_UHGG_MGYG-HGUT-02534	Citrobacter_A farmeri	33	4	3	Citrobacter farmeri	d__Bacteria;p__Pseudomonadota;c__Gammaproteobacteria;o__Enterobacterales;f__Enterobacteriaceae;g__Citrobacter_A;s__Citrobacter_A farmeri	none	none	human gut	2019-08-16	2019-08-16
GCF_029084745.1	GCF_019048065.1	GCF_029084745.1_ASM2908474v1	Citrobacter_A farmeri	13	20	4	Citrobacter farmeri	d__Bacteria;p__Pseudomonadota;c__Gammaproteobacteria;o__Enterobacterales;f__Enterobacteriaceae;g__Citrobacter_A;s__Citrobacter_A farmeri	Italy	none	large colon	2023-03-09	2023-03-09
GCF_016504035.1	GCF_019048065.1	GCF_016504035.1_ASM1650403v1	Citrobacter_A farmeri	0	4	0	Citrobacter farmeri	d__Bacteria;p__Pseudomonadota;c__Gammaproteobacteria;o__Enterobacterales;f__Enterobacteriaceae;g__Citrobacter_A;s__Citrobacter_A farmeri	USA: Pittsburgh; Pennsylvania	40.44 N 79.97 W	wound	2021-01-05	2021-01-05
GCF_024170615.1	GCF_019048065.1	GCF_024170615.1_ASM2417061v1	Citrobacter_A farmeri	0	26	5	Citrobacter farmeri	d__Bacteria;p__Pseudomonadota;c__Gammaproteobacteria;o__Enterobacterales;f__Enterobacteriaceae;g__Citrobacter_A;s__Citrobacter_A farmeri	none	none	none	2022-07-06	2022-07-06
GCF_029084625.1	GCF_019048065.1	GCF_029084625.1_ASM2908462v1	Citrobacter_A farmeri	12	30	6	Citrobacter farmeri	d__Bacteria;p__Pseudomonadota;c__Gammaproteobacteria;o__Enterobacterales;f__Enterobacteriaceae;g__Citrobacter_A;s__Citrobacter_A farmeri	Italy	none	large colon	2023-03-09	2023-03-09
GCF_016504225.1	GCF_019048065.1	GCF_016504225.1_ASM1650422v1	Citrobacter_A farmeri	0	5	0	Citrobacter farmeri	d__Bacteria;p__Pseudomonadota;c__Gammaproteobacteria;o__Enterobacterales;f__Enterobacteriaceae;g__Citrobacter_A;s__Citrobacter_A farmeri	USA: Pittsburgh; Pennsylvania	40.44 N 79.97 W	urine	2021-01-05	2021-01-05
GCF_015549445.1	GCF_019048065.1	GCF_015549445.1_ASM1554944v1	Citrobacter_A farmeri	0	0	0	Citrobacter farmeri	d__Bacteria;p__Pseudomonadota;c__Gammaproteobacteria;o__Enterobacterales;f__Enterobacteriaceae;g__Citrobacter_A;s__Citrobacter_A farmeri	USA	none	stool	2020-11-17	2020-11-17
GCF_003938205.1	GCF_019048065.1	GCF_003938205.1_ASM393820v1	Citrobacter_A farmeri	0	1	0	Citrobacter farmeri	d__Bacteria;p__Pseudomonadota;c__Gammaproteobacteria;o__Enterobacterales;f__Enterobacteriaceae;g__Citrobacter_A;s__Citrobacter_A farmeri	Pakistan	none	washroom sink in hospital intensive care unit	2018-12-11	2018-12-11
GCF_025962105.1	GCF_019048065.1	GCF_025962105.1_ASM2596210v1	Citrobacter_A farmeri	0	25	4	Citrobacter farmeri	d__Bacteria;p__Pseudomonadota;c__Gammaproteobacteria;o__Enterobacterales;f__Enterobacteriaceae;g__Citrobacter_A;s__Citrobacter_A farmeri	none	none	none	2022-11-02	2022-11-02
GCF_028210765.1	GCF_019048065.1	GCF_028210765.1_ASM2821076v1	Citrobacter_A farmeri	0	4	1	Citrobacter farmeri	d__Bacteria;p__Pseudomonadota;c__Gammaproteobacteria;o__Enterobacterales;f__Enterobacteriaceae;g__Citrobacter_A;s__Citrobacter_A farmeri	USA	none	none	2023-01-29	2023-01-29
GCF_015554155.1	GCF_019048065.1	GCF_015554155.1_ASM1555415v1	Citrobacter_A farmeri	0	4	1	Citrobacter farmeri	d__Bacteria;p__Pseudomonadota;c__Gammaproteobacteria;o__Enterobacterales;f__Enterobacteriaceae;g__Citrobacter_A;s__Citrobacter_A farmeri	USA	none	stool	2020-11-17	2020-11-17
GCA_013336915.1	GCF_019048065.1	GCA_013336915.1_ASM1333691v1	Citrobacter_A farmeri	14	8	5	Citrobacter farmeri	d__Bacteria;p__Pseudomonadota;c__Gammaproteobacteria;o__Enterobacterales;f__Enterobacteriaceae;g__Citrobacter_A;s__Citrobacter_A farmeri	USA: Pennsylvania; Pittsburgh	40.4406 N 79.9959 W	Incision	2020-06-12	2020-06-12
GCF_015669215.1	GCF_019048065.1	GCF_015669215.1_ASM1566921v1	Citrobacter_A farmeri	0	5	0	Citrobacter farmeri	d__Bacteria;p__Pseudomonadota;c__Gammaproteobacteria;o__Enterobacterales;f__Enterobacteriaceae;g__Citrobacter_A;s__Citrobacter_A farmeri	USA	none	stool	2020-11-23	2020-11-23
GCF_015558715.1	GCF_019048065.1	GCF_015558715.1_ASM1555871v1	Citrobacter_A farmeri	0	2	0	Citrobacter farmeri	d__Bacteria;p__Pseudomonadota;c__Gammaproteobacteria;o__Enterobacterales;f__Enterobacteriaceae;g__Citrobacter_A;s__Citrobacter_A farmeri	USA	none	stool	2020-11-17	2020-11-17
GCF_028210755.1	GCF_019048065.1	GCF_028210755.1_ASM2821075v1	Citrobacter_A farmeri	0	5	0	Citrobacter farmeri	d__Bacteria;p__Pseudomonadota;c__Gammaproteobacteria;o__Enterobacterales;f__Enterobacteriaceae;g__Citrobacter_A;s__Citrobacter_A farmeri	USA	none	none	2023-01-29	2023-01-29
GCF_016503485.1	GCF_019048065.1	GCF_016503485.1_ASM1650348v1	Citrobacter_A farmeri	0	6	3	Citrobacter farmeri	d__Bacteria;p__Pseudomonadota;c__Gammaproteobacteria;o__Enterobacterales;f__Enterobacteriaceae;g__Citrobacter_A;s__Citrobacter_A farmeri	USA: Pittsburgh; Pennsylvania	40.44 N 79.97 W	wound	2021-01-05	2021-01-05
GCF_016500765.1	GCF_019048065.1	GCF_016500765.1_ASM1650076v1	Citrobacter_A farmeri	7	26	2	Citrobacter farmeri	d__Bacteria;p__Pseudomonadota;c__Gammaproteobacteria;o__Enterobacterales;f__Enterobacteriaceae;g__Citrobacter_A;s__Citrobacter_A farmeri	USA: Pittsburgh; Pennsylvania	40.44 N 79.97 W	wound	2021-01-05	2021-01-05
GCF_016507855.1	GCF_000759835.1	GCF_016507855.1_ASM1650785v1	Citrobacter_A sedlakii	0	0	0	Citrobacter sedlakii	d__Bacteria;p__Pseudomonadota;c__Gammaproteobacteria;o__Enterobacterales;f__Enterobacteriaceae;g__Citrobacter_A;s__Citrobacter_A sedlakii	USA: Pittsburgh; Pennsylvania	40.44 N 79.97 W	tissue	2021-01-05	2021-01-05
GCF_001463265.1	GCF_000759835.1	GCF_001463265.1_ASM146326v1	Citrobacter_A sedlakii	7	11	3	Citrobacter sp. 50677481	d__Bacteria;p__Pseudomonadota;c__Gammaproteobacteria;o__Enterobacterales;f__Enterobacteriaceae;g__Citrobacter_A;s__Citrobacter_A sedlakii	Norway	none	Anal secretion	2015-12-09	2015-12-09
GCF_013889015.1	GCF_000759835.1	GCF_013889015.1_ASM1388901v1	Citrobacter_A sedlakii	0	1	0	Citrobacter sp. RHB21-C05	d__Bacteria;p__Pseudomonadota;c__Gammaproteobacteria;o__Enterobacterales;f__Enterobacteriaceae;g__Citrobacter_A;s__Citrobacter_A sedlakii	United Kingdom	none	Pooled cattle faecal samples collected from floor of farm	2020-07-29	2020-07-29
GCF_000759835.1	GCF_000759835.1	GCF_000759835.1_ASM75983v1	Citrobacter_A sedlakii	0	0	0	Citrobacter sedlakii NBRC 105722	d__Bacteria;p__Pseudomonadota;c__Gammaproteobacteria;o__Enterobacterales;f__Enterobacteriaceae;g__Citrobacter_A;s__Citrobacter_A sedlakii	none	none	none	2014-09-26	2014-09-26
GCF_023161995.1	GCF_000759835.1	GCF_023161995.1_ASM2316199v1	Citrobacter_A sedlakii	3	6	1	Citrobacter sedlakii	d__Bacteria;p__Pseudomonadota;c__Gammaproteobacteria;o__Enterobacterales;f__Enterobacteriaceae;g__Citrobacter_A;s__Citrobacter_A sedlakii	Thailand: Nakhon Pathom	13.78707512 N 100.32146854 E	none	2022-04-27	2022-04-27
GCF_026719175.1	GCF_000759835.1	GCF_026719175.1_ASM2671917v1	Citrobacter_A sedlakii	13	18	4	Citrobacter sp. R4	d__Bacteria;p__Pseudomonadota;c__Gammaproteobacteria;o__Enterobacterales;f__Enterobacteriaceae;g__Citrobacter_A;s__Citrobacter_A sedlakii	China	none	river water	2022-12-06	2022-12-06
GCF_026719165.1	GCF_000759835.1	GCF_026719165.1_ASM2671916v1	Citrobacter_A sedlakii	13	16	4	Citrobacter sp. R5	d__Bacteria;p__Pseudomonadota;c__Gammaproteobacteria;o__Enterobacterales;f__Enterobacteriaceae;g__Citrobacter_A;s__Citrobacter_A sedlakii	China	none	river water	2022-12-06	2022-12-06
GCF_017164125.1	GCF_000759835.1	GCF_017164125.1_ASM1716412v1	Citrobacter_A sedlakii	6	9	4	Citrobacter sedlakii	d__Bacteria;p__Pseudomonadota;c__Gammaproteobacteria;o__Enterobacterales;f__Enterobacteriaceae;g__Citrobacter_A;s__Citrobacter_A sedlakii	Singapore	none	feces	2021-03-04	2021-03-04
GCF_030332325.1	GCF_000759835.1	GCF_030332325.1_ASM3033232v1	Citrobacter_A sedlakii	4	11	4	Citrobacter sp. Cs237	d__Bacteria;p__Pseudomonadota;c__Gammaproteobacteria;o__Enterobacterales;f__Enterobacteriaceae;g__Citrobacter_A;s__Citrobacter_A sedlakii	China: Beijing	none	none	2023-06-22	2023-06-22
GCF_018128425.1	GCF_000759835.1	GCF_018128425.1_ASM1812842v1	Citrobacter_A sedlakii	17	3	1	Citrobacter sedlakii	d__Bacteria;p__Pseudomonadota;c__Gammaproteobacteria;o__Enterobacterales;f__Enterobacteriaceae;g__Citrobacter_A;s__Citrobacter_A sedlakii	Switzerland	none	outer malleolus	2021-04-22	2021-04-22
GCF_947347045.1	GCF_000759835.1	GCF_947347045.1_SRR14698355_bin.2_metawrap_v1.3_MAG	Citrobacter_A sedlakii	0	1	0	uncultured Citrobacter sp.	d__Bacteria;p__Pseudomonadota;c__Gammaproteobacteria;o__Enterobacterales;f__Enterobacteriaceae;g__Citrobacter_A;s__Citrobacter_A sedlakii	none	none	mouse gut metagenome	2022-11-28	2022-11-28
GCF_902377535.1	GCF_000759835.1	GCF_902377535.1_MGYG-HGUT-01700	Citrobacter_A sedlakii	0	0	0	Citrobacter sedlakii	d__Bacteria;p__Pseudomonadota;c__Gammaproteobacteria;o__Enterobacterales;f__Enterobacteriaceae;g__Citrobacter_A;s__Citrobacter_A sedlakii	none	none	human gut	2019-08-22	2019-08-22
GCF_016502165.1	GCF_000759835.1	GCF_016502165.1_ASM1650216v1	Citrobacter_A sedlakii	0	7	2	Citrobacter sedlakii	d__Bacteria;p__Pseudomonadota;c__Gammaproteobacteria;o__Enterobacterales;f__Enterobacteriaceae;g__Citrobacter_A;s__Citrobacter_A sedlakii	USA: Pittsburgh; Pennsylvania	40.44 N 79.97 W	urine	2021-01-05	2021-01-05
GCF_027270435.1	GCF_000759835.1	GCF_027270435.1_ASM2727043v1	Citrobacter_A sedlakii	0	3	0	Citrobacter sedlakii	d__Bacteria;p__Pseudomonadota;c__Gammaproteobacteria;o__Enterobacterales;f__Enterobacteriaceae;g__Citrobacter_A;s__Citrobacter_A sedlakii	Israel	31.41 N 35.08 E	rectal swab	2022-12-24	2022-12-24
GCF_900446975.1	GCA_900446925.1	GCF_900446975.1_39111_G02	Citrobacter_B koseri	0	2	1	Citrobacter koseri	d__Bacteria;p__Pseudomonadota;c__Gammaproteobacteria;o__Enterobacterales;f__Enterobacteriaceae;g__Citrobacter_B;s__Citrobacter_B koseri	none	none	none	2018-08-08	2018-08-08
GCF_016503295.1	GCA_900446925.1	GCF_016503295.1_ASM1650329v1	Citrobacter_B koseri	0	2	1	Citrobacter koseri	d__Bacteria;p__Pseudomonadota;c__Gammaproteobacteria;o__Enterobacterales;f__Enterobacteriaceae;g__Citrobacter_B;s__Citrobacter_B koseri	USA: Pittsburgh; Pennsylvania	40.44 N 79.97 W	sputum	2021-01-05	2021-01-05
GCF_030333305.1	GCA_900446925.1	GCF_030333305.1_ASM3033330v1	Citrobacter_B koseri	5	10	3	Citrobacter sp. CK197	d__Bacteria;p__Pseudomonadota;c__Gammaproteobacteria;o__Enterobacterales;f__Enterobacteriaceae;g__Citrobacter_B;s__Citrobacter_B koseri	China: Beijing	none	none	2023-06-22	2023-06-22
GCF_001057775.1	GCA_900446925.1	GCF_001057775.1_ASM105777v1	Citrobacter_B koseri	0	12	2	Citrobacter koseri	d__Bacteria;p__Pseudomonadota;c__Gammaproteobacteria;o__Enterobacterales;f__Enterobacteriaceae;g__Citrobacter_B;s__Citrobacter_B koseri	USA: WA	none	none	2015-07-10	2015-07-10
GCF_000018045.1	GCA_900446925.1	GCF_000018045.1_ASM1804v1	Citrobacter_B koseri	0	2	2	Citrobacter koseri ATCC BAA-895	d__Bacteria;p__Pseudomonadota;c__Gammaproteobacteria;o__Enterobacterales;f__Enterobacteriaceae;g__Citrobacter_B;s__Citrobacter_B koseri	none	none	none	2007-09-11	2007-09-11
GCA_958408235.1	GCA_900446925.1	GCA_958408235.1_ERR9492517_bin.15_MetaWRAP_v1.3_MAG	Citrobacter_B koseri	0	0	0	Citrobacter koseri	d__Bacteria;p__Pseudomonadota;c__Gammaproteobacteria;o__Enterobacterales;f__Enterobacteriaceae;g__Citrobacter_B;s__Citrobacter_B koseri	none	none	human feces metagenome	2023-07-19	2023-07-19
GCF_002863965.1	GCA_900446925.1	GCF_002863965.1_ASM286396v1	Citrobacter_B koseri	1	7	6	Citrobacter koseri	d__Bacteria;p__Pseudomonadota;c__Gammaproteobacteria;o__Enterobacterales;f__Enterobacteriaceae;g__Citrobacter_B;s__Citrobacter_B koseri	USA: Pennsylvania	41.2033 N 77.1945 W	none	2018-01-05	2018-01-05
GCF_023218995.1	GCA_900446925.1	GCF_023218995.1_ASM2321899v1	Citrobacter_B koseri	0	0	0	Citrobacter koseri	d__Bacteria;p__Pseudomonadota;c__Gammaproteobacteria;o__Enterobacterales;f__Enterobacteriaceae;g__Citrobacter_B;s__Citrobacter_B koseri	China: Shandong	none	blood from male fever patient 2	2022-05-02	2022-05-02
GCF_016501465.1	GCA_900446925.1	GCF_016501465.1_ASM1650146v1	Citrobacter_B koseri	0	1	1	Citrobacter koseri	d__Bacteria;p__Pseudomonadota;c__Gammaproteobacteria;o__Enterobacterales;f__Enterobacteriaceae;g__Citrobacter_B;s__Citrobacter_B koseri	USA: Pittsburgh; Pennsylvania	40.44 N 79.97 W	wound	2021-01-05	2021-01-05
GCF_900446895.1	GCA_900446925.1	GCF_900446895.1_53421_D01	Citrobacter_B koseri	0	2	1	Citrobacter koseri	d__Bacteria;p__Pseudomonadota;c__Gammaproteobacteria;o__Enterobacterales;f__Enterobacteriaceae;g__Citrobacter_B;s__Citrobacter_B koseri	none	none	none	2018-07-25	2018-07-25
GCF_030333435.1	GCA_900446925.1	GCF_030333435.1_ASM3033343v1	Citrobacter_B koseri	0	2	1	Citrobacter sp. CK191	d__Bacteria;p__Pseudomonadota;c__Gammaproteobacteria;o__Enterobacterales;f__Enterobacteriaceae;g__Citrobacter_B;s__Citrobacter_B koseri	China: Beijing	none	none	2023-06-22	2023-06-22
GCF_018502305.1	GCA_900446925.1	GCF_018502305.1_ASM1850230v1	Citrobacter_B koseri	0	0	0	Citrobacter koseri	d__Bacteria;p__Pseudomonadota;c__Gammaproteobacteria;o__Enterobacterales;f__Enterobacteriaceae;g__Citrobacter_B;s__Citrobacter_B koseri	Thailand: Nakhon Ratchasima	none	food	2021-05-26	2021-05-26
GCF_016501985.1	GCA_900446925.1	GCF_016501985.1_ASM1650198v1	Citrobacter_B koseri	0	1	1	Citrobacter koseri	d__Bacteria;p__Pseudomonadota;c__Gammaproteobacteria;o__Enterobacterales;f__Enterobacteriaceae;g__Citrobacter_B;s__Citrobacter_B koseri	USA: Pittsburgh; Pennsylvania	40.44 N 79.97 W	Tissue	2021-01-05	2021-01-05
GCF_029083905.1	GCA_900446925.1	GCF_029083905.1_ASM2908390v1	Citrobacter_B koseri	0	5	4	Citrobacter koseri	d__Bacteria;p__Pseudomonadota;c__Gammaproteobacteria;o__Enterobacterales;f__Enterobacteriaceae;g__Citrobacter_B;s__Citrobacter_B koseri	Brazil	none	bronchoalveolar lavage	2023-03-09	2023-03-09
GCF_016501265.1	GCA_900446925.1	GCF_016501265.1_ASM1650126v1	Citrobacter_B koseri	0	0	0	Citrobacter koseri	d__Bacteria;p__Pseudomonadota;c__Gammaproteobacteria;o__Enterobacterales;f__Enterobacteriaceae;g__Citrobacter_B;s__Citrobacter_B koseri	USA: Pittsburgh; Pennsylvania	40.44 N 79.97 W	wound	2021-01-05	2021-01-05
GCA_022846555.1	GCA_900446925.1	GCA_022846555.1_ASM2284655v1	Citrobacter_B koseri	10	7	2	Citrobacter koseri	d__Bacteria;p__Pseudomonadota;c__Gammaproteobacteria;o__Enterobacterales;f__Enterobacteriaceae;g__Citrobacter_B;s__Citrobacter_B koseri	Japan	none	none	2022-03-15	2022-03-15
GCF_016504165.1	GCA_900446925.1	GCF_016504165.1_ASM1650416v1	Citrobacter_B koseri	0	1	1	Citrobacter koseri	d__Bacteria;p__Pseudomonadota;c__Gammaproteobacteria;o__Enterobacterales;f__Enterobacteriaceae;g__Citrobacter_B;s__Citrobacter_B koseri	USA: Pittsburgh; Pennsylvania	40.44 N 79.97 W	wound	2021-01-05	2021-01-05
GCF_900461175.1	GCA_900446925.1	GCF_900461175.1_32407_C01	Citrobacter_B koseri	0	2	1	Citrobacter koseri	d__Bacteria;p__Pseudomonadota;c__Gammaproteobacteria;o__Enterobacterales;f__Enterobacteriaceae;g__Citrobacter_B;s__Citrobacter_B koseri	none	none	none	2018-08-08	2018-08-08
GCF_016500445.1	GCA_900446925.1	GCF_016500445.1_ASM1650044v1	Citrobacter_B koseri	0	1	1	Citrobacter koseri	d__Bacteria;p__Pseudomonadota;c__Gammaproteobacteria;o__Enterobacterales;f__Enterobacteriaceae;g__Citrobacter_B;s__Citrobacter_B koseri	USA: Pittsburgh; Pennsylvania	40.44 N 79.97 W	urine	2021-01-05	2021-01-05
GCF_023218975.1	GCA_900446925.1	GCF_023218975.1_ASM2321897v1	Citrobacter_B koseri	0	0	0	Citrobacter koseri	d__Bacteria;p__Pseudomonadota;c__Gammaproteobacteria;o__Enterobacterales;f__Enterobacteriaceae;g__Citrobacter_B;s__Citrobacter_B koseri	China: Shandong	none	blood from male fever patient 4	2022-05-02	2022-05-02
GCF_016504345.1	GCA_900446925.1	GCF_016504345.1_ASM1650434v1	Citrobacter_B koseri	0	0	0	Citrobacter koseri	d__Bacteria;p__Pseudomonadota;c__Gammaproteobacteria;o__Enterobacterales;f__Enterobacteriaceae;g__Citrobacter_B;s__Citrobacter_B koseri	USA: Pittsburgh; Pennsylvania	40.44 N 79.97 W	urine	2021-01-05	2021-01-05
GCF_016504745.1	GCA_900446925.1	GCF_016504745.1_ASM1650474v1	Citrobacter_B koseri	0	0	0	Citrobacter koseri	d__Bacteria;p__Pseudomonadota;c__Gammaproteobacteria;o__Enterobacterales;f__Enterobacteriaceae;g__Citrobacter_B;s__Citrobacter_B koseri	USA: Pittsburgh; Pennsylvania	40.44 N 79.97 W	urine	2021-01-05	2021-01-05
GCF_010588075.1	GCA_900446925.1	GCF_010588075.1_ASM1058807v1	Citrobacter_B koseri	0	5	2	Citrobacter koseri	d__Bacteria;p__Pseudomonadota;c__Gammaproteobacteria;o__Enterobacterales;f__Enterobacteriaceae;g__Citrobacter_B;s__Citrobacter_B koseri	USA	none	lung	2020-02-14	2020-02-14
GCF_021373375.1	GCA_900446925.1	GCF_021373375.1_ASM2137337v1	Citrobacter_B koseri	0	1	0	Citrobacter koseri	d__Bacteria;p__Pseudomonadota;c__Gammaproteobacteria;o__Enterobacterales;f__Enterobacteriaceae;g__Citrobacter_B;s__Citrobacter_B koseri	Australia: Melbourne	37.8136 S 144.9631 E	Ear swab	2022-01-05	2022-01-05
GCF_005406305.1	GCA_900446925.1	GCF_005406305.1_ASM540630v1	Citrobacter_B koseri	0	1	0	Citrobacter sp. TBCP-5362	d__Bacteria;p__Pseudomonadota;c__Gammaproteobacteria;o__Enterobacterales;f__Enterobacteriaceae;g__Citrobacter_B;s__Citrobacter_B koseri	Poland	none	none	2019-05-16	2019-05-16
GCF_023156325.3	GCA_900446925.1	GCF_023156325.3_ASM2315632v3	Citrobacter_B koseri	0	6	1	Citrobacter koseri	d__Bacteria;p__Pseudomonadota;c__Gammaproteobacteria;o__Enterobacterales;f__Enterobacteriaceae;g__Citrobacter_B;s__Citrobacter_B koseri	China	none	sputum	2022-08-05	2022-08-05
GCF_030382905.1	GCA_900446925.1	GCF_030382905.1_Toho-u_TUM2334_v.1.0	Citrobacter_B koseri	4	6	1	Citrobacter koseri	d__Bacteria;p__Pseudomonadota;c__Gammaproteobacteria;o__Enterobacterales;f__Enterobacteriaceae;g__Citrobacter_B;s__Citrobacter_B koseri	Japan	none	none	2023-07-01	2023-07-01
GCF_023219015.1	GCA_900446925.1	GCF_023219015.1_ASM2321901v1	Citrobacter_B koseri	0	0	0	Citrobacter koseri	d__Bacteria;p__Pseudomonadota;c__Gammaproteobacteria;o__Enterobacterales;f__Enterobacteriaceae;g__Citrobacter_B;s__Citrobacter_B koseri	China: Shandong	none	blood from male fever patient 1	2022-05-02	2022-05-02
GCA_934833895.1	GCA_900446925.1	GCA_934833895.1_MTG222_bin.1.fa	Citrobacter_B koseri	0	1	0	Citrobacter koseri	d__Bacteria;p__Pseudomonadota;c__Gammaproteobacteria;o__Enterobacterales;f__Enterobacteriaceae;g__Citrobacter_B;s__Citrobacter_B koseri	none	none	human gut	2022-07-30	2022-07-30
GCF_016128275.1	GCA_900446925.1	GCF_016128275.1_ASM1612827v1	Citrobacter_B koseri	0	2	2	Citrobacter koseri	d__Bacteria;p__Pseudomonadota;c__Gammaproteobacteria;o__Enterobacterales;f__Enterobacteriaceae;g__Citrobacter_B;s__Citrobacter_B koseri	USA:VA	none	none	2020-12-20	2020-12-20
GCA_900461075.1	GCA_900446925.1	GCA_900461075.1_31530_B01	Citrobacter_B koseri	3	4	2	Citrobacter koseri	d__Bacteria;p__Pseudomonadota;c__Gammaproteobacteria;o__Enterobacterales;f__Enterobacteriaceae;g__Citrobacter_B;s__Citrobacter_B koseri	none	none	none	2018-08-08	2018-08-08
GCF_030333615.1	GCA_900446925.1	GCF_030333615.1_ASM3033361v1	Citrobacter_B koseri	0	0	0	Citrobacter sp. CK182	d__Bacteria;p__Pseudomonadota;c__Gammaproteobacteria;o__Enterobacterales;f__Enterobacteriaceae;g__Citrobacter_B;s__Citrobacter_B koseri	China: Beijing	none	none	2023-06-22	2023-06-22
GCF_030333145.1	GCA_900446925.1	GCF_030333145.1_ASM3033314v1	Citrobacter_B koseri	0	1	0	Citrobacter sp. CK205	d__Bacteria;p__Pseudomonadota;c__Gammaproteobacteria;o__Enterobacterales;f__Enterobacteriaceae;g__Citrobacter_B;s__Citrobacter_B koseri	China: Beijing	none	none	2023-06-22	2023-06-22
GCF_030850665.1	GCA_900446925.1	GCF_030850665.1_ASM3085066v1	Citrobacter_B koseri	1	3	2	Citrobacter koseri	d__Bacteria;p__Pseudomonadota;c__Gammaproteobacteria;o__Enterobacterales;f__Enterobacteriaceae;g__Citrobacter_B;s__Citrobacter_B koseri	USA: California; Los Angeles County	none	blood	2023-08-22	2023-08-22
GCF_016504085.1	GCA_900446925.1	GCF_016504085.1_ASM1650408v1	Citrobacter_B koseri	0	4	2	Citrobacter koseri	d__Bacteria;p__Pseudomonadota;c__Gammaproteobacteria;o__Enterobacterales;f__Enterobacteriaceae;g__Citrobacter_B;s__Citrobacter_B koseri	USA: Pittsburgh; Pennsylvania	40.44 N 79.97 W	Tissue	2021-01-05	2021-01-05
GCF_030333385.1	GCA_900446925.1	GCF_030333385.1_ASM3033338v1	Citrobacter_B koseri	0	1	0	Citrobacter sp. CK193	d__Bacteria;p__Pseudomonadota;c__Gammaproteobacteria;o__Enterobacterales;f__Enterobacteriaceae;g__Citrobacter_B;s__Citrobacter_B koseri	China: Beijing	none	none	2023-06-22	2023-06-22
GCF_016504805.1	GCA_900446925.1	GCF_016504805.1_ASM1650480v1	Citrobacter_B koseri	0	5	1	Citrobacter koseri	d__Bacteria;p__Pseudomonadota;c__Gammaproteobacteria;o__Enterobacterales;f__Enterobacteriaceae;g__Citrobacter_B;s__Citrobacter_B koseri	USA: Pittsburgh; Pennsylvania	40.44 N 79.97 W	urine	2021-01-05	2021-01-05
GCF_014679775.1	GCA_900446925.1	GCF_014679775.1_ASM1467977v1	Citrobacter_B koseri	0	1	0	Citrobacter koseri	d__Bacteria;p__Pseudomonadota;c__Gammaproteobacteria;o__Enterobacterales;f__Enterobacteriaceae;g__Citrobacter_B;s__Citrobacter_B koseri	Japan:Tokyo; Laboratory of Microbiology; Meiji Pharmaceutical University	none	none	2020-09-15	2020-09-15
GCF_016502005.1	GCA_900446925.1	GCF_016502005.1_ASM1650200v1	Citrobacter_B koseri	0	2	1	Citrobacter koseri	d__Bacteria;p__Pseudomonadota;c__Gammaproteobacteria;o__Enterobacterales;f__Enterobacteriaceae;g__Citrobacter_B;s__Citrobacter_B koseri	USA: Pittsburgh; Pennsylvania	40.44 N 79.97 W	sputum	2021-01-05	2021-01-05
GCA_001808015.1	GCA_900446925.1	GCA_001808015.1_ASM180801v1	Citrobacter_B koseri	0	1	1	Salmonella sp. HMSC13B08	d__Bacteria;p__Pseudomonadota;c__Gammaproteobacteria;o__Enterobacterales;f__Enterobacteriaceae;g__Citrobacter_B;s__Citrobacter_B koseri	none	none	Urinary Tract	2016-10-21	2016-10-21
GCA_934871925.1	GCA_900446925.1	GCA_934871925.1_MTG243_bin.30.fa	Citrobacter_B koseri	0	0	0	Citrobacter koseri	d__Bacteria;p__Pseudomonadota;c__Gammaproteobacteria;o__Enterobacterales;f__Enterobacteriaceae;g__Citrobacter_B;s__Citrobacter_B koseri	none	none	human gut	2022-07-30	2022-07-30
GCF_016501955.1	GCA_900446925.1	GCF_016501955.1_ASM1650195v1	Citrobacter_B koseri	4	7	1	Citrobacter koseri	d__Bacteria;p__Pseudomonadota;c__Gammaproteobacteria;o__Enterobacterales;f__Enterobacteriaceae;g__Citrobacter_B;s__Citrobacter_B koseri	USA: Pittsburgh; Pennsylvania	40.44 N 79.97 W	urine	2021-01-05	2021-01-05
GCF_003812405.1	GCA_900446925.1	GCF_003812405.1_ASM381240v1	Citrobacter_B koseri	0	0	0	Citrobacter koseri	d__Bacteria;p__Pseudomonadota;c__Gammaproteobacteria;o__Enterobacterales;f__Enterobacteriaceae;g__Citrobacter_B;s__Citrobacter_B koseri	none	none	Endotracheal aspirate	2018-11-21	2018-11-21
GCF_026008995.1	GCA_900446925.1	GCF_026008995.1_ASM2600899v1	Citrobacter_B koseri	0	2	0	Citrobacter koseri	d__Bacteria;p__Pseudomonadota;c__Gammaproteobacteria;o__Enterobacterales;f__Enterobacteriaceae;g__Citrobacter_B;s__Citrobacter_B koseri	Japan	none	none	2022-07-20	2022-07-20
GCF_016505605.1	GCA_900446925.1	GCF_016505605.1_ASM1650560v1	Citrobacter_B koseri	0	0	0	Citrobacter koseri	d__Bacteria;p__Pseudomonadota;c__Gammaproteobacteria;o__Enterobacterales;f__Enterobacteriaceae;g__Citrobacter_B;s__Citrobacter_B koseri	USA: Pittsburgh; Pennsylvania	40.44 N 79.97 W	wound	2021-01-05	2021-01-05
GCF_016507865.1	GCA_900446925.1	GCF_016507865.1_ASM1650786v1	Citrobacter_B koseri	0	1	1	Citrobacter koseri	d__Bacteria;p__Pseudomonadota;c__Gammaproteobacteria;o__Enterobacterales;f__Enterobacteriaceae;g__Citrobacter_B;s__Citrobacter_B koseri	USA: Pittsburgh; Pennsylvania	40.44 N 79.97 W	sputum	2021-01-05	2021-01-05
GCF_016500495.1	GCA_900446925.1	GCF_016500495.1_ASM1650049v1	Citrobacter_B koseri	0	3	1	Citrobacter koseri	d__Bacteria;p__Pseudomonadota;c__Gammaproteobacteria;o__Enterobacterales;f__Enterobacteriaceae;g__Citrobacter_B;s__Citrobacter_B koseri	USA: Pittsburgh; Pennsylvania	40.44 N 79.97 W	blood	2021-01-05	2021-01-05
GCF_030333505.1	GCA_900446925.1	GCF_030333505.1_ASM3033350v1	Citrobacter_B koseri	0	1	0	Citrobacter sp. CK189	d__Bacteria;p__Pseudomonadota;c__Gammaproteobacteria;o__Enterobacterales;f__Enterobacteriaceae;g__Citrobacter_B;s__Citrobacter_B koseri	China: Beijing	none	none	2023-06-22	2023-06-22
GCF_014856055.1	GCA_900446925.1	GCF_014856055.1_ASM1485605v1	Citrobacter_B koseri	27	18	4	Citrobacter koseri	d__Bacteria;p__Pseudomonadota;c__Gammaproteobacteria;o__Enterobacterales;f__Enterobacteriaceae;g__Citrobacter_B;s__Citrobacter_B koseri	Germany: Hesse; Gross-Gerau	49.91 N 8.47 E	rectal swab	2020-10-06	2020-10-06
GCF_016503385.1	GCA_900446925.1	GCF_016503385.1_ASM1650338v1	Citrobacter_B koseri	0	1	1	Citrobacter koseri	d__Bacteria;p__Pseudomonadota;c__Gammaproteobacteria;o__Enterobacterales;f__Enterobacteriaceae;g__Citrobacter_B;s__Citrobacter_B koseri	USA: Pittsburgh; Pennsylvania	40.44 N 79.97 W	Tissue	2021-01-05	2021-01-05
GCA_023169985.1	GCA_900446925.1	GCA_023169985.1_ASM2316998v1	Citrobacter_B koseri	9	4	2	Citrobacter koseri	d__Bacteria;p__Pseudomonadota;c__Gammaproteobacteria;o__Enterobacterales;f__Enterobacteriaceae;g__Citrobacter_B;s__Citrobacter_B koseri	Japan	none	none	2022-03-15	2022-03-15
GCF_003938785.1	GCA_900446925.1	GCF_003938785.1_ASM393878v1	Citrobacter_B koseri	5	2	3	Citrobacter koseri	d__Bacteria;p__Pseudomonadota;c__Gammaproteobacteria;o__Enterobacterales;f__Enterobacteriaceae;g__Citrobacter_B;s__Citrobacter_B koseri	USA: DC	none	Back	2018-12-11	2018-12-11
GCF_029083685.1	GCA_900446925.1	GCF_029083685.1_ASM2908368v1	Citrobacter_B koseri	14	21	6	Citrobacter koseri	d__Bacteria;p__Pseudomonadota;c__Gammaproteobacteria;o__Enterobacterales;f__Enterobacteriaceae;g__Citrobacter_B;s__Citrobacter_B koseri	Serbia	none	endotracheal aspirate	2023-03-09	2023-03-09
GCF_905337805.2	GCA_900446925.1	GCF_905337805.2_AN2353v1_cp	Citrobacter_B koseri	1	3	3	Citrobacter koseri	d__Bacteria;p__Pseudomonadota;c__Gammaproteobacteria;o__Enterobacterales;f__Enterobacteriaceae;g__Citrobacter_B;s__Citrobacter_B koseri	Spain	none	Hospital Universitario Lucus Augusti (Lugo)	2022-05-24	2022-05-24
GCA_900446945.1	GCA_900446925.1	GCA_900446945.1_32135_A01	Citrobacter_B koseri	9	4	3	Citrobacter koseri	d__Bacteria;p__Pseudomonadota;c__Gammaproteobacteria;o__Enterobacterales;f__Enterobacteriaceae;g__Citrobacter_B;s__Citrobacter_B koseri	none	none	none	2018-07-25	2018-07-25
GCF_015234875.1	GCA_900446925.1	GCF_015234875.1_ASM1523487v1	Citrobacter_B koseri	0	1	1	Citrobacter koseri	d__Bacteria;p__Pseudomonadota;c__Gammaproteobacteria;o__Enterobacterales;f__Enterobacteriaceae;g__Citrobacter_B;s__Citrobacter_B koseri	United Kingdom	none	Oral	2020-11-04	2020-11-04
GCF_905337845.2	GCA_900446925.1	GCF_905337845.2_AN2351v1_cp	Citrobacter_B koseri	6	2	2	Citrobacter koseri	d__Bacteria;p__Pseudomonadota;c__Gammaproteobacteria;o__Enterobacterales;f__Enterobacteriaceae;g__Citrobacter_B;s__Citrobacter_B koseri	Spain	none	Hospital Universitario Lucus Augusti (Lugo)	2022-05-24	2022-05-24
GCF_937949795.1	GCA_900446925.1	GCF_937949795.1_ERR912191_bin.60_CONCOCT_v1.1_MAG	Citrobacter_B koseri	0	0	0	uncultured Citrobacter sp.	d__Bacteria;p__Pseudomonadota;c__Gammaproteobacteria;o__Enterobacterales;f__Enterobacteriaceae;g__Citrobacter_B;s__Citrobacter_B koseri	none	none	human gut metagenome	2023-01-12	2023-01-12
GCF_012955585.1	GCA_900446925.1	GCF_012955585.1_ASM1295558v1	Citrobacter_B koseri	0	0	0	Citrobacter koseri	d__Bacteria;p__Pseudomonadota;c__Gammaproteobacteria;o__Enterobacterales;f__Enterobacteriaceae;g__Citrobacter_B;s__Citrobacter_B koseri	Kazakhstan: Almaty	43.23 N 76.88 E	urine	2020-05-03	2020-05-03
GCF_016503785.1	GCA_900446925.1	GCF_016503785.1_ASM1650378v1	Citrobacter_B koseri	0	2	1	Citrobacter koseri	d__Bacteria;p__Pseudomonadota;c__Gammaproteobacteria;o__Enterobacterales;f__Enterobacteriaceae;g__Citrobacter_B;s__Citrobacter_B koseri	USA: Pittsburgh; Pennsylvania	40.44 N 79.97 W	wound	2021-01-05	2021-01-05
GCF_029084045.1	GCA_900446925.1	GCF_029084045.1_ASM2908404v1	Citrobacter_B koseri	0	3	1	Citrobacter koseri	d__Bacteria;p__Pseudomonadota;c__Gammaproteobacteria;o__Enterobacterales;f__Enterobacteriaceae;g__Citrobacter_B;s__Citrobacter_B koseri	Australia	none	abscess	2023-03-09	2023-03-09
GCF_018422455.2	GCA_900446925.1	GCF_018422455.2_ASM1842245v2	Citrobacter_B koseri	27	19	5	Citrobacter koseri	d__Bacteria;p__Pseudomonadota;c__Gammaproteobacteria;o__Enterobacterales;f__Enterobacteriaceae;g__Citrobacter_B;s__Citrobacter_B koseri	Germany	none	Rectal swab/stool	2022-10-11	2022-10-11
GCF_030333125.1	GCA_900446925.1	GCF_030333125.1_ASM3033312v1	Citrobacter_B koseri	0	0	0	Citrobacter sp. CK206	d__Bacteria;p__Pseudomonadota;c__Gammaproteobacteria;o__Enterobacterales;f__Enterobacteriaceae;g__Citrobacter_B;s__Citrobacter_B koseri	China: Beijing	none	none	2023-06-22	2023-06-22
GCA_946222185.1	GCA_900446925.1	GCA_946222185.1_9d5vDi0HRC_bin.2.MAG	Citrobacter_B koseri	0	1	1	Citrobacter koseri	d__Bacteria;p__Pseudomonadota;c__Gammaproteobacteria;o__Enterobacterales;f__Enterobacteriaceae;g__Citrobacter_B;s__Citrobacter_B koseri	none	none	human skin	2022-09-12	2022-09-12
GCF_001546305.1	GCA_900446925.1	GCF_001546305.1_ASM154630v1	Citrobacter_B koseri	0	9	1	Citrobacter koseri	d__Bacteria;p__Pseudomonadota;c__Gammaproteobacteria;o__Enterobacterales;f__Enterobacteriaceae;g__Citrobacter_B;s__Citrobacter_B koseri	none	none	Vagina	2016-02-02	2016-02-02
GCF_900460985.1	GCA_900446925.1	GCF_900460985.1_54042_B01	Citrobacter_B koseri	0	1	1	Citrobacter koseri	d__Bacteria;p__Pseudomonadota;c__Gammaproteobacteria;o__Enterobacterales;f__Enterobacteriaceae;g__Citrobacter_B;s__Citrobacter_B koseri	none	none	none	2018-08-08	2018-08-08
GCF_016504665.1	GCA_900446925.1	GCF_016504665.1_ASM1650466v1	Citrobacter_B koseri	0	2	1	Citrobacter koseri	d__Bacteria;p__Pseudomonadota;c__Gammaproteobacteria;o__Enterobacterales;f__Enterobacteriaceae;g__Citrobacter_B;s__Citrobacter_B koseri	USA: Pittsburgh; Pennsylvania	40.44 N 79.97 W	sputum	2021-01-05	2021-01-05
GCF_002393245.1	GCA_900446925.1	GCF_002393245.1_ASM239324v1	Citrobacter_B koseri	0	1	1	Citrobacter koseri	d__Bacteria;p__Pseudomonadota;c__Gammaproteobacteria;o__Enterobacterales;f__Enterobacteriaceae;g__Citrobacter_B;s__Citrobacter_B koseri	none	none	UCC strain	2017-09-28	2017-09-28
GCF_030333165.1	GCA_900446925.1	GCF_030333165.1_ASM3033316v1	Citrobacter_B koseri	0	0	0	Citrobacter sp. CK204	d__Bacteria;p__Pseudomonadota;c__Gammaproteobacteria;o__Enterobacterales;f__Enterobacteriaceae;g__Citrobacter_B;s__Citrobacter_B koseri	China: Beijing	none	none	2023-06-22	2023-06-22
GCF_016504825.1	GCA_900446925.1	GCF_016504825.1_ASM1650482v1	Citrobacter_B koseri	0	2	1	Citrobacter koseri	d__Bacteria;p__Pseudomonadota;c__Gammaproteobacteria;o__Enterobacterales;f__Enterobacteriaceae;g__Citrobacter_B;s__Citrobacter_B koseri	USA: Pittsburgh; Pennsylvania	40.44 N 79.97 W	respiratory	2021-01-05	2021-01-05
GCF_000783445.2	GCA_900446925.1	GCF_000783445.2_ASM78344v2	Citrobacter_B koseri	0	0	0	Citrobacter koseri	d__Bacteria;p__Pseudomonadota;c__Gammaproteobacteria;o__Enterobacterales;f__Enterobacteriaceae;g__Citrobacter_B;s__Citrobacter_B koseri	USA	none	urine	2018-01-19	2018-01-19
GCF_026008715.1	GCA_900446925.1	GCF_026008715.1_ASM2600871v1	Citrobacter_B koseri	4	6	1	Citrobacter koseri	d__Bacteria;p__Pseudomonadota;c__Gammaproteobacteria;o__Enterobacterales;f__Enterobacteriaceae;g__Citrobacter_B;s__Citrobacter_B koseri	Japan	none	none	2022-07-20	2022-07-20
GCF_016501665.1	GCA_900446925.1	GCF_016501665.1_ASM1650166v1	Citrobacter_B koseri	0	2	2	Citrobacter koseri	d__Bacteria;p__Pseudomonadota;c__Gammaproteobacteria;o__Enterobacterales;f__Enterobacteriaceae;g__Citrobacter_B;s__Citrobacter_B koseri	USA: Pittsburgh; Pennsylvania	40.44 N 79.97 W	sputum	2021-01-05	2021-01-05
GCA_026009035.1	GCA_900446925.1	GCA_026009035.1_ASM2600903v1	Citrobacter_B koseri	13	18	1	Citrobacter koseri	d__Bacteria;p__Pseudomonadota;c__Gammaproteobacteria;o__Enterobacterales;f__Enterobacteriaceae;g__Citrobacter_B;s__Citrobacter_B koseri	Japan	none	none	2022-07-20	2022-07-20
GCF_016504365.1	GCA_900446925.1	GCF_016504365.1_ASM1650436v1	Citrobacter_B koseri	0	3	2	Citrobacter koseri	d__Bacteria;p__Pseudomonadota;c__Gammaproteobacteria;o__Enterobacterales;f__Enterobacteriaceae;g__Citrobacter_B;s__Citrobacter_B koseri	USA: Pittsburgh; Pennsylvania	40.44 N 79.97 W	sputum	2021-01-05	2021-01-05
GCF_016507545.1	GCA_900446925.1	GCF_016507545.1_ASM1650754v1	Citrobacter_B koseri	0	0	0	Citrobacter koseri	d__Bacteria;p__Pseudomonadota;c__Gammaproteobacteria;o__Enterobacterales;f__Enterobacteriaceae;g__Citrobacter_B;s__Citrobacter_B koseri	USA: Pittsburgh; Pennsylvania	40.44 N 79.97 W	sputum	2021-01-05	2021-01-05
GCF_016503745.1	GCA_900446925.1	GCF_016503745.1_ASM1650374v1	Citrobacter_B koseri	0	2	1	Citrobacter koseri	d__Bacteria;p__Pseudomonadota;c__Gammaproteobacteria;o__Enterobacterales;f__Enterobacteriaceae;g__Citrobacter_B;s__Citrobacter_B koseri	USA: Pittsburgh; Pennsylvania	40.44 N 79.97 W	wound	2021-01-05	2021-01-05
GCF_009832525.1	GCA_900446925.1	GCF_009832525.1_ASM983252v1	Citrobacter_B koseri	0	7	1	Citrobacter koseri	d__Bacteria;p__Pseudomonadota;c__Gammaproteobacteria;o__Enterobacterales;f__Enterobacteriaceae;g__Citrobacter_B;s__Citrobacter_B koseri	USA: PA	none	stool	2020-01-07	2020-01-07
GCF_902387665.1	GCA_900446925.1	GCF_902387665.1_UHGG_MGYG-HGUT-02494	Citrobacter_B koseri	0	13	2	Citrobacter koseri	d__Bacteria;p__Pseudomonadota;c__Gammaproteobacteria;o__Enterobacterales;f__Enterobacteriaceae;g__Citrobacter_B;s__Citrobacter_B koseri	none	none	human gut	2019-08-16	2019-08-16
GCF_030333245.1	GCA_900446925.1	GCF_030333245.1_ASM3033324v1	Citrobacter_B koseri	0	0	0	Citrobacter sp. CK201	d__Bacteria;p__Pseudomonadota;c__Gammaproteobacteria;o__Enterobacterales;f__Enterobacteriaceae;g__Citrobacter_B;s__Citrobacter_B koseri	China: Beijing	none	none	2023-06-22	2023-06-22
GCF_016501105.1	GCA_900446925.1	GCF_016501105.1_ASM1650110v1	Citrobacter_B koseri	0	0	0	Citrobacter koseri	d__Bacteria;p__Pseudomonadota;c__Gammaproteobacteria;o__Enterobacterales;f__Enterobacteriaceae;g__Citrobacter_B;s__Citrobacter_B koseri	USA: Pittsburgh; Pennsylvania	40.44 N 79.97 W	urine	2021-01-05	2021-01-05
GCF_016505185.1	GCA_900446925.1	GCF_016505185.1_ASM1650518v1	Citrobacter_B koseri	0	2	0	Citrobacter koseri	d__Bacteria;p__Pseudomonadota;c__Gammaproteobacteria;o__Enterobacterales;f__Enterobacteriaceae;g__Citrobacter_B;s__Citrobacter_B koseri	USA: Pittsburgh; Pennsylvania	40.44 N 79.97 W	Tissue	2021-01-05	2021-01-05
GCF_016500385.1	GCA_900446925.1	GCF_016500385.1_ASM1650038v1	Citrobacter_B koseri	0	2	1	Citrobacter koseri	d__Bacteria;p__Pseudomonadota;c__Gammaproteobacteria;o__Enterobacterales;f__Enterobacteriaceae;g__Citrobacter_B;s__Citrobacter_B koseri	USA: Pittsburgh; Pennsylvania	40.44 N 79.97 W	wound	2021-01-05	2021-01-05
GCF_015670485.1	GCA_900446925.1	GCF_015670485.1_ASM1567048v1	Citrobacter_B koseri	0	2	2	Citrobacter koseri	d__Bacteria;p__Pseudomonadota;c__Gammaproteobacteria;o__Enterobacterales;f__Enterobacteriaceae;g__Citrobacter_B;s__Citrobacter_B koseri	USA	none	stool	2020-11-23	2020-11-23
GCF_016501315.1	GCA_900446925.1	GCF_016501315.1_ASM1650131v1	Citrobacter_B koseri	0	4	1	Citrobacter koseri	d__Bacteria;p__Pseudomonadota;c__Gammaproteobacteria;o__Enterobacterales;f__Enterobacteriaceae;g__Citrobacter_B;s__Citrobacter_B koseri	USA: Pittsburgh; Pennsylvania	40.44 N 79.97 W	sputum	2021-01-05	2021-01-05
GCF_014855915.1	GCA_900446925.1	GCF_014855915.1_ASM1485591v1	Citrobacter_B koseri	28	19	6	Citrobacter koseri	d__Bacteria;p__Pseudomonadota;c__Gammaproteobacteria;o__Enterobacterales;f__Enterobacteriaceae;g__Citrobacter_B;s__Citrobacter_B koseri	Germany: Hesse; Gross-Gerau	49.91 N 8.47 E	rectal swab	2020-10-06	2020-10-06
GCF_030382865.1	GCA_900446925.1	GCF_030382865.1_Toho-u_TUM2335_v.1.0	Citrobacter_B koseri	4	5	1	Citrobacter koseri	d__Bacteria;p__Pseudomonadota;c__Gammaproteobacteria;o__Enterobacterales;f__Enterobacteriaceae;g__Citrobacter_B;s__Citrobacter_B koseri	Japan	none	none	2023-07-01	2023-07-01
GCF_004569315.1	GCA_900446925.1	GCF_004569315.1_ASM456931v1	Citrobacter_B koseri	0	1	1	Citrobacter koseri	d__Bacteria;p__Pseudomonadota;c__Gammaproteobacteria;o__Enterobacterales;f__Enterobacteriaceae;g__Citrobacter_B;s__Citrobacter_B koseri	United Kingdom	none	oral swab	2019-04-02	2019-04-02
GCF_026009055.1	GCA_900446925.1	GCF_026009055.1_ASM2600905v1	Citrobacter_B koseri	14	22	1	Citrobacter koseri	d__Bacteria;p__Pseudomonadota;c__Gammaproteobacteria;o__Enterobacterales;f__Enterobacteriaceae;g__Citrobacter_B;s__Citrobacter_B koseri	Japan	none	none	2022-07-20	2022-07-20
GCF_016760555.1	GCA_900446925.1	GCF_016760555.1_ASM1676055v1	Citrobacter_B koseri	1	6	2	Citrobacter koseri	d__Bacteria;p__Pseudomonadota;c__Gammaproteobacteria;o__Enterobacterales;f__Enterobacteriaceae;g__Citrobacter_B;s__Citrobacter_B koseri	USA: Texas	29.46 N 98.41 W	blood	2021-01-27	2021-01-27
GCF_014333315.1	GCA_900446925.1	GCF_014333315.1_ASM1433331v1	Citrobacter_B koseri	0	0	0	Citrobacter koseri	d__Bacteria;p__Pseudomonadota;c__Gammaproteobacteria;o__Enterobacterales;f__Enterobacteriaceae;g__Citrobacter_B;s__Citrobacter_B koseri	USA: CA	none	none	2020-08-29	2020-08-29
GCF_030333265.1	GCA_900446925.1	GCF_030333265.1_ASM3033326v1	Citrobacter_B koseri	0	3	0	Citrobacter sp. CK200	d__Bacteria;p__Pseudomonadota;c__Gammaproteobacteria;o__Enterobacterales;f__Enterobacteriaceae;g__Citrobacter_B;s__Citrobacter_B koseri	China: Beijing	none	none	2023-06-22	2023-06-22
GCF_030333415.1	GCA_900446925.1	GCF_030333415.1_ASM3033341v1	Citrobacter_B koseri	0	1	0	Citrobacter sp. CK192	d__Bacteria;p__Pseudomonadota;c__Gammaproteobacteria;o__Enterobacterales;f__Enterobacteriaceae;g__Citrobacter_B;s__Citrobacter_B koseri	China: Beijing	none	none	2023-06-22	2023-06-22
GCF_002208985.1	GCA_900446925.1	GCF_002208985.1_ASM220898v3	Citrobacter_B koseri	0	1	1	Citrobacter koseri	d__Bacteria;p__Pseudomonadota;c__Gammaproteobacteria;o__Enterobacterales;f__Enterobacteriaceae;g__Citrobacter_B;s__Citrobacter_B koseri	USA: DC	none	Clean catch urine	2018-03-06	2018-03-06
GCF_016500875.1	GCA_900446925.1	GCF_016500875.1_ASM1650087v1	Citrobacter_B koseri	0	3	1	Citrobacter koseri	d__Bacteria;p__Pseudomonadota;c__Gammaproteobacteria;o__Enterobacterales;f__Enterobacteriaceae;g__Citrobacter_B;s__Citrobacter_B koseri	USA: Pittsburgh; Pennsylvania	40.44 N 79.97 W	wound	2021-01-05	2021-01-05
GCF_030214845.1	GCA_900446925.1	GCF_030214845.1_ASM3021484v1	Citrobacter_B koseri	0	8	4	Citrobacter sp. UMB8248A	d__Bacteria;p__Pseudomonadota;c__Gammaproteobacteria;o__Enterobacterales;f__Enterobacteriaceae;g__Citrobacter_B;s__Citrobacter_B koseri	USA: Maywood; IL	41.85911095 N 87.83527146 W	Urine	2023-06-07	2023-06-07
GCF_016500795.1	GCA_900446925.1	GCF_016500795.1_ASM1650079v1	Citrobacter_B koseri	0	1	1	Citrobacter koseri	d__Bacteria;p__Pseudomonadota;c__Gammaproteobacteria;o__Enterobacterales;f__Enterobacteriaceae;g__Citrobacter_B;s__Citrobacter_B koseri	USA: Pittsburgh; Pennsylvania	40.44 N 79.97 W	urine	2021-01-05	2021-01-05
GCF_030333585.1	GCA_900446925.1	GCF_030333585.1_ASM3033358v1	Citrobacter_B koseri	0	3	1	Citrobacter sp. CK184	d__Bacteria;p__Pseudomonadota;c__Gammaproteobacteria;o__Enterobacterales;f__Enterobacteriaceae;g__Citrobacter_B;s__Citrobacter_B koseri	China: Beijing	none	none	2023-06-22	2023-06-22
GCA_030839515.1	GCA_900446925.1	GCA_030839515.1_ASM3083951v1	Citrobacter_B koseri	0	0	0	Citrobacter koseri	d__Bacteria;p__Pseudomonadota;c__Gammaproteobacteria;o__Enterobacterales;f__Enterobacteriaceae;g__Citrobacter_B;s__Citrobacter_B koseri	USA	none	feces	2023-08-18	2023-08-18
GCF_030380605.1	GCA_900446925.1	GCF_030380605.1_Toho-u_TUM3759_v.1.0	Citrobacter_B koseri	0	2	1	Citrobacter koseri	d__Bacteria;p__Pseudomonadota;c__Gammaproteobacteria;o__Enterobacterales;f__Enterobacteriaceae;g__Citrobacter_B;s__Citrobacter_B koseri	Japan	none	none	2023-07-01	2023-07-01
GCF_002978625.1	GCF_001277235.1	GCF_002978625.1_ASM297862v1	Cronobacter dublinensis	0	6	1	Cronobacter dublinensis	d__Bacteria;p__Pseudomonadota;c__Gammaproteobacteria;o__Enterobacterales;f__Enterobacteriaceae;g__Cronobacter;s__Cronobacter dublinensis	China	none	food	2018-03-07	2018-03-07
GCF_009938875.1	GCF_001277235.1	GCF_009938875.1_ASM993887v1	Cronobacter dublinensis	0	4	1	Cronobacter dublinensis	d__Bacteria;p__Pseudomonadota;c__Gammaproteobacteria;o__Enterobacterales;f__Enterobacteriaceae;g__Cronobacter;s__Cronobacter dublinensis	China	none	food	2020-01-28	2020-01-28
GCF_000409345.1	GCF_001277235.1	GCF_000409345.1_Cdlac464_final_contigs	Cronobacter dublinensis	0	0	1	Cronobacter dublinensis subsp. lactaridi LMG 23825	d__Bacteria;p__Pseudomonadota;c__Gammaproteobacteria;o__Enterobacterales;f__Enterobacteriaceae;g__Cronobacter;s__Cronobacter dublinensis	Zimbabwe	none	milk powder plant	2013-06-07	2013-06-07
GCF_002979095.1	GCF_001277235.1	GCF_002979095.1_ASM297909v1	Cronobacter dublinensis	0	0	2	Cronobacter dublinensis	d__Bacteria;p__Pseudomonadota;c__Gammaproteobacteria;o__Enterobacterales;f__Enterobacteriaceae;g__Cronobacter;s__Cronobacter dublinensis	China	none	food	2018-03-07	2018-03-07
GCF_030025445.1	GCF_001277235.1	GCF_030025445.1_ASM3002544v1	Cronobacter dublinensis	0	1	1	Cronobacter dublinensis	d__Bacteria;p__Pseudomonadota;c__Gammaproteobacteria;o__Enterobacterales;f__Enterobacteriaceae;g__Cronobacter;s__Cronobacter dublinensis	South Korea	none	black rice	2023-05-16	2023-05-16
GCA_002978915.1	GCF_001277235.1	GCA_002978915.1_ASM297891v1	Cronobacter dublinensis	0	5	1	Cronobacter dublinensis	d__Bacteria;p__Pseudomonadota;c__Gammaproteobacteria;o__Enterobacterales;f__Enterobacteriaceae;g__Cronobacter;s__Cronobacter dublinensis	China	none	food	2018-03-07	2018-03-07
GCA_002979055.1	GCF_001277235.1	GCA_002979055.1_ASM297905v1	Cronobacter dublinensis	0	2	3	Cronobacter dublinensis	d__Bacteria;p__Pseudomonadota;c__Gammaproteobacteria;o__Enterobacterales;f__Enterobacteriaceae;g__Cronobacter;s__Cronobacter dublinensis	China	none	food	2018-03-07	2018-03-07
GCF_030025765.1	GCF_001277235.1	GCF_030025765.1_ASM3002576v1	Cronobacter dublinensis	0	1	1	Cronobacter dublinensis	d__Bacteria;p__Pseudomonadota;c__Gammaproteobacteria;o__Enterobacterales;f__Enterobacteriaceae;g__Cronobacter;s__Cronobacter dublinensis	South Korea	none	taro	2023-05-16	2023-05-16
GCF_030012155.1	GCF_001277235.1	GCF_030012155.1_ASM3001215v1	Cronobacter dublinensis	0	1	1	Cronobacter dublinensis	d__Bacteria;p__Pseudomonadota;c__Gammaproteobacteria;o__Enterobacterales;f__Enterobacteriaceae;g__Cronobacter;s__Cronobacter dublinensis	Ireland	none	none	2023-05-14	2023-05-14
GCF_030126365.1	GCF_001277235.1	GCF_030126365.1_ASM3012636v1	Cronobacter dublinensis	0	2	2	Cronobacter dublinensis	d__Bacteria;p__Pseudomonadota;c__Gammaproteobacteria;o__Enterobacterales;f__Enterobacteriaceae;g__Cronobacter;s__Cronobacter dublinensis	Czech Republic	none	strawberry	2023-05-28	2023-05-28
GCF_030126425.1	GCF_001277235.1	GCF_030126425.1_ASM3012642v1	Cronobacter dublinensis	0	0	1	Cronobacter dublinensis	d__Bacteria;p__Pseudomonadota;c__Gammaproteobacteria;o__Enterobacterales;f__Enterobacteriaceae;g__Cronobacter;s__Cronobacter dublinensis	Czech Republic	none	Parsley	2023-05-28	2023-05-28
GCA_002978675.1	GCF_001277235.1	GCA_002978675.1_ASM297867v1	Cronobacter dublinensis	0	1	1	Cronobacter dublinensis	d__Bacteria;p__Pseudomonadota;c__Gammaproteobacteria;o__Enterobacterales;f__Enterobacteriaceae;g__Cronobacter;s__Cronobacter dublinensis	China	none	food	2018-03-07	2018-03-07
GCF_009938525.1	GCF_001277235.1	GCF_009938525.1_ASM993852v1	Cronobacter dublinensis	0	1	1	Cronobacter dublinensis	d__Bacteria;p__Pseudomonadota;c__Gammaproteobacteria;o__Enterobacterales;f__Enterobacteriaceae;g__Cronobacter;s__Cronobacter dublinensis	China	none	food	2020-01-28	2020-01-28
GCF_030710875.1	GCF_001277235.1	GCF_030710875.1_ASM3071087v1	Cronobacter dublinensis	0	1	2	Cronobacter dublinensis	d__Bacteria;p__Pseudomonadota;c__Gammaproteobacteria;o__Enterobacterales;f__Enterobacteriaceae;g__Cronobacter;s__Cronobacter dublinensis	USA: Wyoming	none	Aquatic Environment	2023-08-11	2023-08-11
GCF_000409365.1	GCF_001277235.1	GCF_000409365.1_cdlau515_final_contigs	Cronobacter dublinensis	0	0	0	Cronobacter dublinensis subsp. lausannensis LMG 23824	d__Bacteria;p__Pseudomonadota;c__Gammaproteobacteria;o__Enterobacterales;f__Enterobacteriaceae;g__Cronobacter;s__Cronobacter dublinensis	Switzerland: Lausanne	none	water fountain basin	2013-06-07	2013-06-07
GCF_002978855.1	GCF_001277235.1	GCF_002978855.1_ASM297885v1	Cronobacter dublinensis	0	9	1	Cronobacter dublinensis	d__Bacteria;p__Pseudomonadota;c__Gammaproteobacteria;o__Enterobacterales;f__Enterobacteriaceae;g__Cronobacter;s__Cronobacter dublinensis	China	none	food	2018-03-07	2018-03-07
GCF_030025425.1	GCF_001277235.1	GCF_030025425.1_ASM3002542v1	Cronobacter dublinensis	0	2	1	Cronobacter dublinensis	d__Bacteria;p__Pseudomonadota;c__Gammaproteobacteria;o__Enterobacterales;f__Enterobacteriaceae;g__Cronobacter;s__Cronobacter dublinensis	South Korea	none	nuts	2023-05-16	2023-05-16
GCA_002978895.1	GCF_001277235.1	GCA_002978895.1_ASM297889v1	Cronobacter dublinensis	0	0	1	Cronobacter dublinensis	d__Bacteria;p__Pseudomonadota;c__Gammaproteobacteria;o__Enterobacterales;f__Enterobacteriaceae;g__Cronobacter;s__Cronobacter dublinensis	China	none	food	2018-03-07	2018-03-07
GCF_002978815.1	GCF_001277235.1	GCF_002978815.1_ASM297881v1	Cronobacter dublinensis	0	2	1	Cronobacter dublinensis	d__Bacteria;p__Pseudomonadota;c__Gammaproteobacteria;o__Enterobacterales;f__Enterobacteriaceae;g__Cronobacter;s__Cronobacter dublinensis	China	none	food	2018-03-07	2018-03-07
GCF_002979175.1	GCF_001277235.1	GCF_002979175.1_ASM297917v1	Cronobacter dublinensis	0	6	0	Cronobacter dublinensis	d__Bacteria;p__Pseudomonadota;c__Gammaproteobacteria;o__Enterobacterales;f__Enterobacteriaceae;g__Cronobacter;s__Cronobacter dublinensis	China	none	food	2018-03-07	2018-03-07
GCF_002978775.1	GCF_001277235.1	GCF_002978775.1_ASM297877v1	Cronobacter dublinensis	0	1	3	Cronobacter dublinensis	d__Bacteria;p__Pseudomonadota;c__Gammaproteobacteria;o__Enterobacterales;f__Enterobacteriaceae;g__Cronobacter;s__Cronobacter dublinensis	China	none	food	2018-03-07	2018-03-07
GCF_030023505.1	GCF_001277235.1	GCF_030023505.1_ASM3002350v1	Cronobacter dublinensis	0	1	1	Cronobacter dublinensis	d__Bacteria;p__Pseudomonadota;c__Gammaproteobacteria;o__Enterobacterales;f__Enterobacteriaceae;g__Cronobacter;s__Cronobacter dublinensis	Ireland	none	milk powder production facility	2023-05-16	2023-05-16
GCF_002978695.1	GCF_001277235.1	GCF_002978695.1_ASM297869v1	Cronobacter dublinensis	0	2	2	Cronobacter dublinensis	d__Bacteria;p__Pseudomonadota;c__Gammaproteobacteria;o__Enterobacterales;f__Enterobacteriaceae;g__Cronobacter;s__Cronobacter dublinensis	China	none	food	2018-03-07	2018-03-07
GCF_002978555.1	GCF_001277235.1	GCF_002978555.1_ASM297855v1	Cronobacter dublinensis	0	0	3	Cronobacter dublinensis	d__Bacteria;p__Pseudomonadota;c__Gammaproteobacteria;o__Enterobacterales;f__Enterobacteriaceae;g__Cronobacter;s__Cronobacter dublinensis	China	none	food	2018-03-07	2018-03-07
GCF_002979155.1	GCF_001277235.1	GCF_002979155.1_ASM297915v1	Cronobacter dublinensis	0	2	2	Cronobacter dublinensis	d__Bacteria;p__Pseudomonadota;c__Gammaproteobacteria;o__Enterobacterales;f__Enterobacteriaceae;g__Cronobacter;s__Cronobacter dublinensis	China	none	food	2018-03-07	2018-03-07
GCF_002979115.1	GCF_001277235.1	GCF_002979115.1_ASM297911v1	Cronobacter dublinensis	0	1	1	Cronobacter dublinensis	d__Bacteria;p__Pseudomonadota;c__Gammaproteobacteria;o__Enterobacterales;f__Enterobacteriaceae;g__Cronobacter;s__Cronobacter dublinensis	China	none	food	2018-03-07	2018-03-07
GCF_002978955.1	GCF_001277235.1	GCF_002978955.1_ASM297895v1	Cronobacter dublinensis	0	2	1	Cronobacter dublinensis	d__Bacteria;p__Pseudomonadota;c__Gammaproteobacteria;o__Enterobacterales;f__Enterobacteriaceae;g__Cronobacter;s__Cronobacter dublinensis	China	none	food	2018-03-07	2018-03-07
GCF_030011965.1	GCF_001277235.1	GCF_030011965.1_ASM3001196v1	Cronobacter dublinensis	0	0	1	Cronobacter dublinensis	d__Bacteria;p__Pseudomonadota;c__Gammaproteobacteria;o__Enterobacterales;f__Enterobacteriaceae;g__Cronobacter;s__Cronobacter dublinensis	Pakistan	none	Milk powder plant	2023-05-14	2023-05-14
GCF_030011995.1	GCF_001277235.1	GCF_030011995.1_ASM3001199v1	Cronobacter dublinensis	0	0	1	Cronobacter dublinensis	d__Bacteria;p__Pseudomonadota;c__Gammaproteobacteria;o__Enterobacterales;f__Enterobacteriaceae;g__Cronobacter;s__Cronobacter dublinensis	Ireland	none	none	2023-05-14	2023-05-14
GCF_002978715.1	GCF_001277235.1	GCF_002978715.1_ASM297871v1	Cronobacter dublinensis	0	0	2	Cronobacter dublinensis	d__Bacteria;p__Pseudomonadota;c__Gammaproteobacteria;o__Enterobacterales;f__Enterobacteriaceae;g__Cronobacter;s__Cronobacter dublinensis	China	none	food	2018-03-07	2018-03-07
GCF_002978755.1	GCF_001277235.1	GCF_002978755.1_ASM297875v1	Cronobacter dublinensis	0	2	1	Cronobacter dublinensis	d__Bacteria;p__Pseudomonadota;c__Gammaproteobacteria;o__Enterobacterales;f__Enterobacteriaceae;g__Cronobacter;s__Cronobacter dublinensis	China	none	food	2018-03-07	2018-03-07
GCF_029227755.1	GCF_001277235.1	GCF_029227755.1_ASM2922775v1	Cronobacter dublinensis	0	2	2	Cronobacter dublinensis	d__Bacteria;p__Pseudomonadota;c__Gammaproteobacteria;o__Enterobacterales;f__Enterobacteriaceae;g__Cronobacter;s__Cronobacter dublinensis	China: Beijing	34.16 N 108.4 E	Cereal-based food (noodle) for infant	2023-03-16	2023-03-16
GCA_002978995.1	GCF_001277235.1	GCA_002978995.1_ASM297899v1	Cronobacter dublinensis	0	1	2	Cronobacter dublinensis	d__Bacteria;p__Pseudomonadota;c__Gammaproteobacteria;o__Enterobacterales;f__Enterobacteriaceae;g__Cronobacter;s__Cronobacter dublinensis	China	none	food	2018-03-07	2018-03-07
GCF_009938635.1	GCF_001277235.1	GCF_009938635.1_ASM993863v1	Cronobacter dublinensis	0	0	1	Cronobacter dublinensis	d__Bacteria;p__Pseudomonadota;c__Gammaproteobacteria;o__Enterobacterales;f__Enterobacteriaceae;g__Cronobacter;s__Cronobacter dublinensis	China	none	plant	2020-01-28	2020-01-28
GCF_002979015.1	GCF_001277235.1	GCF_002979015.1_ASM297901v1	Cronobacter dublinensis	0	1	1	Cronobacter dublinensis	d__Bacteria;p__Pseudomonadota;c__Gammaproteobacteria;o__Enterobacterales;f__Enterobacteriaceae;g__Cronobacter;s__Cronobacter dublinensis	China	none	food	2018-03-07	2018-03-07
GCF_030126385.1	GCF_001277235.1	GCF_030126385.1_ASM3012638v1	Cronobacter dublinensis	0	2	2	Cronobacter dublinensis	d__Bacteria;p__Pseudomonadota;c__Gammaproteobacteria;o__Enterobacterales;f__Enterobacteriaceae;g__Cronobacter;s__Cronobacter dublinensis	Czech Republic	none	gloves	2023-05-28	2023-05-28
GCF_011605635.1	GCF_001277235.1	GCF_011605635.1_ASM1160563v1	Cronobacter dublinensis	0	0	1	Cronobacter dublinensis	d__Bacteria;p__Pseudomonadota;c__Gammaproteobacteria;o__Enterobacterales;f__Enterobacteriaceae;g__Cronobacter;s__Cronobacter dublinensis	China: Zhengzhou	none	Powdered Infant Formula	2020-03-22	2020-03-22
GCF_030012135.1	GCF_001277235.1	GCF_030012135.1_ASM3001213v1	Cronobacter dublinensis	0	2	2	Cronobacter dublinensis	d__Bacteria;p__Pseudomonadota;c__Gammaproteobacteria;o__Enterobacterales;f__Enterobacteriaceae;g__Cronobacter;s__Cronobacter dublinensis	Ireland	none	none	2023-05-14	2023-05-14
GCF_030126405.1	GCF_001277235.1	GCF_030126405.1_ASM3012640v1	Cronobacter dublinensis	0	0	1	Cronobacter dublinensis	d__Bacteria;p__Pseudomonadota;c__Gammaproteobacteria;o__Enterobacterales;f__Enterobacteriaceae;g__Cronobacter;s__Cronobacter dublinensis	Czech Republic	none	Water for Irrigation	2023-05-28	2023-05-28
GCF_030025595.1	GCF_001277235.1	GCF_030025595.1_ASM3002559v1	Cronobacter dublinensis	0	0	1	Cronobacter dublinensis	d__Bacteria;p__Pseudomonadota;c__Gammaproteobacteria;o__Enterobacterales;f__Enterobacteriaceae;g__Cronobacter;s__Cronobacter dublinensis	South Korea	none	nuts	2023-05-16	2023-05-16
GCF_002979075.1	GCF_001277235.1	GCF_002979075.1_ASM297907v1	Cronobacter dublinensis	0	1	3	Cronobacter dublinensis	d__Bacteria;p__Pseudomonadota;c__Gammaproteobacteria;o__Enterobacterales;f__Enterobacteriaceae;g__Cronobacter;s__Cronobacter dublinensis	China	none	food	2018-03-07	2018-03-07
GCF_002978875.2	GCF_001277235.1	GCF_002978875.2_ASM297887v2	Cronobacter dublinensis	0	11	2	Cronobacter dublinensis	d__Bacteria;p__Pseudomonadota;c__Gammaproteobacteria;o__Enterobacterales;f__Enterobacteriaceae;g__Cronobacter;s__Cronobacter dublinensis	China	none	food	2018-03-07	2018-03-07
GCF_002978655.1	GCF_001277235.1	GCF_002978655.1_ASM297865v1	Cronobacter dublinensis	0	0	1	Cronobacter dublinensis	d__Bacteria;p__Pseudomonadota;c__Gammaproteobacteria;o__Enterobacterales;f__Enterobacteriaceae;g__Cronobacter;s__Cronobacter dublinensis	China	none	food	2018-03-07	2018-03-07
GCF_002978615.1	GCF_001277235.1	GCF_002978615.1_ASM297861v1	Cronobacter dublinensis	0	3	1	Cronobacter dublinensis	d__Bacteria;p__Pseudomonadota;c__Gammaproteobacteria;o__Enterobacterales;f__Enterobacteriaceae;g__Cronobacter;s__Cronobacter dublinensis	China	none	food	2018-03-07	2018-03-07
GCF_000409225.1	GCF_001277235.1	GCF_000409225.1_cddub187_final_contigs	Cronobacter dublinensis	0	1	1	Cronobacter dublinensis subsp. dublinensis LMG 23823	d__Bacteria;p__Pseudomonadota;c__Gammaproteobacteria;o__Enterobacterales;f__Enterobacteriaceae;g__Cronobacter;s__Cronobacter dublinensis	Ireland: Dublin	none	milk powder plant	2013-06-07	2013-06-07
GCF_009938445.1	GCF_001277235.1	GCF_009938445.1_ASM993844v1	Cronobacter dublinensis	0	1	1	Cronobacter dublinensis	d__Bacteria;p__Pseudomonadota;c__Gammaproteobacteria;o__Enterobacterales;f__Enterobacteriaceae;g__Cronobacter;s__Cronobacter dublinensis	China	none	spice	2020-01-28	2020-01-28
GCF_002979035.1	GCF_001277235.1	GCF_002979035.1_ASM297903v1	Cronobacter dublinensis	0	2	1	Cronobacter dublinensis	d__Bacteria;p__Pseudomonadota;c__Gammaproteobacteria;o__Enterobacterales;f__Enterobacteriaceae;g__Cronobacter;s__Cronobacter dublinensis	China	none	food	2018-03-07	2018-03-07
GCF_001277235.1	GCF_001277235.1	GCF_001277235.1_ASM127723v1	Cronobacter dublinensis	0	0	1	Cronobacter dublinensis subsp. dublinensis LMG 23823	d__Bacteria;p__Pseudomonadota;c__Gammaproteobacteria;o__Enterobacterales;f__Enterobacteriaceae;g__Cronobacter;s__Cronobacter dublinensis	Ireland	none	milk powder production facility	2015-09-01	2015-09-01
GCF_002978905.1	GCF_001277235.1	GCF_002978905.1_ASM297890v1	Cronobacter dublinensis	0	1	1	Cronobacter dublinensis	d__Bacteria;p__Pseudomonadota;c__Gammaproteobacteria;o__Enterobacterales;f__Enterobacteriaceae;g__Cronobacter;s__Cronobacter dublinensis	China	none	food	2018-03-07	2018-03-07
GCF_000878475.1	GCF_001277215.2	GCF_000878475.1_CFSAN001453_01.0	Cronobacter malonaticus	0	22	4	Cronobacter malonaticus ENBT0334	d__Bacteria;p__Pseudomonadota;c__Gammaproteobacteria;o__Enterobacterales;f__Enterobacteriaceae;g__Cronobacter;s__Cronobacter malonaticus	none	none	blood	2015-02-20	2015-02-20
GCA_000319535.1	GCF_001277215.2	GCA_000319535.1_ASM31953v1	Cronobacter malonaticus	0	3	1	Cronobacter malonaticus 681	d__Bacteria;p__Pseudomonadota;c__Gammaproteobacteria;o__Enterobacterales;f__Enterobacteriaceae;g__Cronobacter;s__Cronobacter malonaticus	none	none	none	2012-12-03	2012-12-03
GCF_030026485.1	GCF_001277215.2	GCF_030026485.1_ASM3002648v1	Cronobacter malonaticus	0	6	4	Cronobacter malonaticus	d__Bacteria;p__Pseudomonadota;c__Gammaproteobacteria;o__Enterobacterales;f__Enterobacteriaceae;g__Cronobacter;s__Cronobacter malonaticus	Czech Republic	none	infant food	2023-05-16	2023-05-16
GCF_003858305.1	GCF_001277215.2	GCF_003858305.1_ASM385830v1	Cronobacter malonaticus	0	6	1	Cronobacter malonaticus	d__Bacteria;p__Pseudomonadota;c__Gammaproteobacteria;o__Enterobacterales;f__Enterobacteriaceae;g__Cronobacter;s__Cronobacter malonaticus	China: Nanjing	none	rectal swab	2018-12-03	2018-12-03
GCF_002978165.1	GCF_001277215.2	GCF_002978165.1_ASM297816v1	Cronobacter malonaticus	0	11	1	Cronobacter malonaticus	d__Bacteria;p__Pseudomonadota;c__Gammaproteobacteria;o__Enterobacterales;f__Enterobacteriaceae;g__Cronobacter;s__Cronobacter malonaticus	China	none	food	2018-03-07	2018-03-07
GCF_030126685.1	GCF_001277215.2	GCF_030126685.1_ASM3012668v1	Cronobacter malonaticus	0	5	5	Cronobacter malonaticus	d__Bacteria;p__Pseudomonadota;c__Gammaproteobacteria;o__Enterobacterales;f__Enterobacteriaceae;g__Cronobacter;s__Cronobacter malonaticus	Czech Republic	none	Frozen Pea	2023-05-28	2023-05-28
GCF_002978285.1	GCF_001277215.2	GCF_002978285.1_ASM297828v1	Cronobacter malonaticus	0	2	1	Cronobacter malonaticus	d__Bacteria;p__Pseudomonadota;c__Gammaproteobacteria;o__Enterobacterales;f__Enterobacteriaceae;g__Cronobacter;s__Cronobacter malonaticus	China	none	food	2018-03-07	2018-03-07
GCF_002978235.1	GCF_001277215.2	GCF_002978235.1_ASM297823v1	Cronobacter malonaticus	0	1	1	Cronobacter malonaticus	d__Bacteria;p__Pseudomonadota;c__Gammaproteobacteria;o__Enterobacterales;f__Enterobacteriaceae;g__Cronobacter;s__Cronobacter malonaticus	China	none	food	2018-03-07	2018-03-07
GCF_002978565.1	GCF_001277215.2	GCF_002978565.1_ASM297856v1	Cronobacter malonaticus	0	2	2	Cronobacter malonaticus	d__Bacteria;p__Pseudomonadota;c__Gammaproteobacteria;o__Enterobacterales;f__Enterobacteriaceae;g__Cronobacter;s__Cronobacter malonaticus	China	none	food	2018-03-07	2018-03-07
GCF_030055375.1	GCF_001277215.2	GCF_030055375.1_MOD1_GK1349	Cronobacter malonaticus	0	2	1	Cronobacter malonaticus	d__Bacteria;p__Pseudomonadota;c__Gammaproteobacteria;o__Enterobacterales;f__Enterobacteriaceae;g__Cronobacter;s__Cronobacter malonaticus	Germany	none	Environment; Powder infant formula manufacturing facility	2023-05-21	2023-05-21
GCF_002978245.1	GCF_001277215.2	GCF_002978245.1_ASM297824v1	Cronobacter malonaticus	0	17	1	Cronobacter malonaticus	d__Bacteria;p__Pseudomonadota;c__Gammaproteobacteria;o__Enterobacterales;f__Enterobacteriaceae;g__Cronobacter;s__Cronobacter malonaticus	China	none	food	2018-03-07	2018-03-07
GCF_902387685.1	GCF_001277215.2	GCF_902387685.1_UHGG_MGYG-HGUT-02484	Cronobacter malonaticus	0	24	4	Cronobacter malonaticus	d__Bacteria;p__Pseudomonadota;c__Gammaproteobacteria;o__Enterobacterales;f__Enterobacteriaceae;g__Cronobacter;s__Cronobacter malonaticus	none	none	human gut	2019-08-16	2019-08-16
GCF_030012085.1	GCF_001277215.2	GCF_030012085.1_ASM3001208v1	Cronobacter malonaticus	1	2	1	Cronobacter malonaticus	d__Bacteria;p__Pseudomonadota;c__Gammaproteobacteria;o__Enterobacterales;f__Enterobacteriaceae;g__Cronobacter;s__Cronobacter malonaticus	Australia	none	Food;Milk powder	2023-05-14	2023-05-14
GCF_002978155.1	GCF_001277215.2	GCF_002978155.1_ASM297815v1	Cronobacter malonaticus	0	6	1	Cronobacter malonaticus	d__Bacteria;p__Pseudomonadota;c__Gammaproteobacteria;o__Enterobacterales;f__Enterobacteriaceae;g__Cronobacter;s__Cronobacter malonaticus	China	none	food	2018-03-07	2018-03-07
GCF_002978485.1	GCF_001277215.2	GCF_002978485.1_ASM297848v1	Cronobacter malonaticus	1	10	2	Cronobacter malonaticus	d__Bacteria;p__Pseudomonadota;c__Gammaproteobacteria;o__Enterobacterales;f__Enterobacteriaceae;g__Cronobacter;s__Cronobacter malonaticus	China	none	food	2018-03-07	2018-03-07
GCF_000742405.1	GCF_001277215.2	GCF_000742405.1_ASM74240v1	Cronobacter malonaticus	0	30	4	Cronobacter malonaticus	d__Bacteria;p__Pseudomonadota;c__Gammaproteobacteria;o__Enterobacterales;f__Enterobacteriaceae;g__Cronobacter;s__Cronobacter malonaticus	USA	none	blood	2014-08-20	2014-08-20
GCF_009938655.1	GCF_001277215.2	GCF_009938655.1_ASM993865v1	Cronobacter malonaticus	0	1	2	Cronobacter malonaticus	d__Bacteria;p__Pseudomonadota;c__Gammaproteobacteria;o__Enterobacterales;f__Enterobacteriaceae;g__Cronobacter;s__Cronobacter malonaticus	China	none	water	2020-01-28	2020-01-28
GCF_002978275.1	GCF_001277215.2	GCF_002978275.1_ASM297827v1	Cronobacter malonaticus	0	6	3	Cronobacter malonaticus	d__Bacteria;p__Pseudomonadota;c__Gammaproteobacteria;o__Enterobacterales;f__Enterobacteriaceae;g__Cronobacter;s__Cronobacter malonaticus	China	none	food	2018-03-07	2018-03-07
GCF_009938615.1	GCF_001277215.2	GCF_009938615.1_ASM993861v1	Cronobacter malonaticus	0	3	3	Cronobacter malonaticus	d__Bacteria;p__Pseudomonadota;c__Gammaproteobacteria;o__Enterobacterales;f__Enterobacteriaceae;g__Cronobacter;s__Cronobacter malonaticus	China	none	water	2020-01-28	2020-01-28
GCF_000742355.1	GCF_001277215.2	GCF_000742355.1_ASM74235v1	Cronobacter malonaticus	0	35	2	Cronobacter malonaticus	d__Bacteria;p__Pseudomonadota;c__Gammaproteobacteria;o__Enterobacterales;f__Enterobacteriaceae;g__Cronobacter;s__Cronobacter malonaticus	Czech Republic	none	feces	2014-08-20	2014-08-20
GCF_030055315.1	GCF_001277215.2	GCF_030055315.1_MOD1_GK1512	Cronobacter malonaticus	0	4	1	Cronobacter malonaticus	d__Bacteria;p__Pseudomonadota;c__Gammaproteobacteria;o__Enterobacterales;f__Enterobacteriaceae;g__Cronobacter;s__Cronobacter malonaticus	Germany	none	Environment; Powder infant formula manufacturing facility	2023-05-21	2023-05-21
GCF_015353775.1	GCF_001277215.2	GCF_015353775.1_ASM1535377v1	Cronobacter malonaticus	0	1	1	Cronobacter malonaticus	d__Bacteria;p__Pseudomonadota;c__Gammaproteobacteria;o__Enterobacterales;f__Enterobacteriaceae;g__Cronobacter;s__Cronobacter malonaticus	Germany	none	environmental swab sponge powder infant formula manufacturing facility	2020-11-11	2020-11-11
GCF_003795605.1	GCF_001277215.2	GCF_003795605.1_ASM379560v1	Cronobacter malonaticus	0	9	3	Cronobacter malonaticus	d__Bacteria;p__Pseudomonadota;c__Gammaproteobacteria;o__Enterobacterales;f__Enterobacteriaceae;g__Cronobacter;s__Cronobacter malonaticus	China:Nanjing	none	Rectal swab	2018-11-19	2018-11-19
GCF_015353535.1	GCF_001277215.2	GCF_015353535.1_ASM1535353v1	Cronobacter malonaticus	0	2	1	Cronobacter malonaticus	d__Bacteria;p__Pseudomonadota;c__Gammaproteobacteria;o__Enterobacterales;f__Enterobacteriaceae;g__Cronobacter;s__Cronobacter malonaticus	Germany	none	environmental swab sponge powder infant formula manufacturing facility	2020-11-11	2020-11-11
GCF_030011955.1	GCF_001277215.2	GCF_030011955.1_ASM3001195v1	Cronobacter malonaticus	0	2	2	Cronobacter malonaticus	d__Bacteria;p__Pseudomonadota;c__Gammaproteobacteria;o__Enterobacterales;f__Enterobacteriaceae;g__Cronobacter;s__Cronobacter malonaticus	Ireland	none	none	2023-05-14	2023-05-14
GCF_002978405.2	GCF_001277215.2	GCF_002978405.2_ASM297840v2	Cronobacter malonaticus	0	4	1	Cronobacter malonaticus	d__Bacteria;p__Pseudomonadota;c__Gammaproteobacteria;o__Enterobacterales;f__Enterobacteriaceae;g__Cronobacter;s__Cronobacter malonaticus	China	none	food	2018-03-07	2018-03-07
GCF_001922805.1	GCF_001277215.2	GCF_001922805.1_ASM192280v1	Cronobacter malonaticus	0	4	4	Cronobacter malonaticus	d__Bacteria;p__Pseudomonadota;c__Gammaproteobacteria;o__Enterobacterales;f__Enterobacteriaceae;g__Cronobacter;s__Cronobacter malonaticus	USA: MD	none	gut	2016-12-28	2016-12-28
GCF_015353475.1	GCF_001277215.2	GCF_015353475.1_ASM1535347v1	Cronobacter malonaticus	0	4	1	Cronobacter malonaticus	d__Bacteria;p__Pseudomonadota;c__Gammaproteobacteria;o__Enterobacterales;f__Enterobacteriaceae;g__Cronobacter;s__Cronobacter malonaticus	Germany	none	environmental swab sponge powder infant formula manufacturing facility	2020-11-11	2020-11-11
GCF_030127265.1	GCF_001277215.2	GCF_030127265.1_ASM3012726v1	Cronobacter malonaticus	0	5	4	Cronobacter malonaticus	d__Bacteria;p__Pseudomonadota;c__Gammaproteobacteria;o__Enterobacterales;f__Enterobacteriaceae;g__Cronobacter;s__Cronobacter malonaticus	Ireland	none	powdered infant formula production environment	2023-05-29	2023-05-29
GCF_002978495.1	GCF_001277215.2	GCF_002978495.1_ASM297849v1	Cronobacter malonaticus	0	18	2	Cronobacter malonaticus	d__Bacteria;p__Pseudomonadota;c__Gammaproteobacteria;o__Enterobacterales;f__Enterobacteriaceae;g__Cronobacter;s__Cronobacter malonaticus	China	none	food	2018-03-07	2018-03-07
GCF_002978375.1	GCF_001277215.2	GCF_002978375.1_ASM297837v1	Cronobacter malonaticus	0	1	1	Cronobacter malonaticus	d__Bacteria;p__Pseudomonadota;c__Gammaproteobacteria;o__Enterobacterales;f__Enterobacteriaceae;g__Cronobacter;s__Cronobacter malonaticus	China	none	food	2018-03-07	2018-03-07
GCF_001922825.1	GCF_001277215.2	GCF_001922825.1_ASM192282v1	Cronobacter malonaticus	0	5	4	Cronobacter malonaticus	d__Bacteria;p__Pseudomonadota;c__Gammaproteobacteria;o__Enterobacterales;f__Enterobacteriaceae;g__Cronobacter;s__Cronobacter malonaticus	USA: MD	none	gut	2016-12-28	2016-12-28
GCF_009938405.1	GCF_001277215.2	GCF_009938405.1_ASM993840v1	Cronobacter malonaticus	0	0	0	Cronobacter malonaticus	d__Bacteria;p__Pseudomonadota;c__Gammaproteobacteria;o__Enterobacterales;f__Enterobacteriaceae;g__Cronobacter;s__Cronobacter malonaticus	China	none	water	2020-01-28	2020-01-28
GCF_009938865.1	GCF_001277215.2	GCF_009938865.1_ASM993886v1	Cronobacter malonaticus	0	5	2	Cronobacter malonaticus	d__Bacteria;p__Pseudomonadota;c__Gammaproteobacteria;o__Enterobacterales;f__Enterobacteriaceae;g__Cronobacter;s__Cronobacter malonaticus	China	none	stool	2020-01-28	2020-01-28
GCF_001922875.1	GCF_001277215.2	GCF_001922875.1_ASM192287v1	Cronobacter malonaticus	0	3	2	Cronobacter malonaticus	d__Bacteria;p__Pseudomonadota;c__Gammaproteobacteria;o__Enterobacterales;f__Enterobacteriaceae;g__Cronobacter;s__Cronobacter malonaticus	USA: MD	none	musca domestica alimentary canal	2016-12-28	2016-12-28
GCF_002978135.2	GCF_001277215.2	GCF_002978135.2_ASM297813v2	Cronobacter malonaticus	0	1	3	Cronobacter malonaticus	d__Bacteria;p__Pseudomonadota;c__Gammaproteobacteria;o__Enterobacterales;f__Enterobacteriaceae;g__Cronobacter;s__Cronobacter malonaticus	China	none	food	2018-03-07	2018-03-07
GCF_015353485.1	GCF_001277215.2	GCF_015353485.1_ASM1535348v1	Cronobacter malonaticus	0	8	1	Cronobacter malonaticus	d__Bacteria;p__Pseudomonadota;c__Gammaproteobacteria;o__Enterobacterales;f__Enterobacteriaceae;g__Cronobacter;s__Cronobacter malonaticus	Germany	none	environmental swab sponge powder infant formula manufacturing facility	2020-11-11	2020-11-11
GCF_013186065.1	GCF_001277215.2	GCF_013186065.1_ASM1318606v1	Cronobacter malonaticus	0	1	1	Cronobacter malonaticus	d__Bacteria;p__Pseudomonadota;c__Gammaproteobacteria;o__Enterobacterales;f__Enterobacteriaceae;g__Cronobacter;s__Cronobacter malonaticus	China	none	powdered infant formula	2020-05-28	2020-05-28
GCF_002983565.1	GCF_001277215.2	GCF_002983565.1_ASM298356v1	Cronobacter malonaticus	0	1	1	Cronobacter malonaticus	d__Bacteria;p__Pseudomonadota;c__Gammaproteobacteria;o__Enterobacterales;f__Enterobacteriaceae;g__Cronobacter;s__Cronobacter malonaticus	China	none	food	2018-03-07	2018-03-07
GCF_015353415.1	GCF_001277215.2	GCF_015353415.1_ASM1535341v1	Cronobacter malonaticus	0	1	1	Cronobacter malonaticus	d__Bacteria;p__Pseudomonadota;c__Gammaproteobacteria;o__Enterobacterales;f__Enterobacteriaceae;g__Cronobacter;s__Cronobacter malonaticus	Germany	none	environmental swab sponge powder infant formula manufacturing facility	2020-11-11	2020-11-11
GCA_000319555.1	GCF_001277215.2	GCA_000319555.1_ASM31955v1	Cronobacter malonaticus	0	3	0	Cronobacter malonaticus 507	d__Bacteria;p__Pseudomonadota;c__Gammaproteobacteria;o__Enterobacterales;f__Enterobacteriaceae;g__Cronobacter;s__Cronobacter malonaticus	none	none	none	2012-12-03	2012-12-03
GCF_000742335.1	GCF_001277215.2	GCF_000742335.1_ASM74233v1	Cronobacter malonaticus	0	14	2	Cronobacter malonaticus	d__Bacteria;p__Pseudomonadota;c__Gammaproteobacteria;o__Enterobacterales;f__Enterobacteriaceae;g__Cronobacter;s__Cronobacter malonaticus	USA	none	blood	2014-08-20	2014-08-20
GCF_030026805.1	GCF_001277215.2	GCF_030026805.1_ASM3002680v1	Cronobacter malonaticus	0	3	1	Cronobacter malonaticus	d__Bacteria;p__Pseudomonadota;c__Gammaproteobacteria;o__Enterobacterales;f__Enterobacteriaceae;g__Cronobacter;s__Cronobacter malonaticus	Jordan	none	spices	2023-05-16	2023-05-16
GCF_002978325.1	GCF_001277215.2	GCF_002978325.1_ASM297832v1	Cronobacter malonaticus	0	2	1	Cronobacter malonaticus	d__Bacteria;p__Pseudomonadota;c__Gammaproteobacteria;o__Enterobacterales;f__Enterobacteriaceae;g__Cronobacter;s__Cronobacter malonaticus	China	none	food	2018-03-07	2018-03-07
GCF_002983555.1	GCF_001277215.2	GCF_002983555.1_ASM298355v1	Cronobacter malonaticus	0	1	2	Cronobacter malonaticus	d__Bacteria;p__Pseudomonadota;c__Gammaproteobacteria;o__Enterobacterales;f__Enterobacteriaceae;g__Cronobacter;s__Cronobacter malonaticus	China	none	food	2018-03-07	2018-03-07
GCA_937922025.1	GCF_001277215.2	GCA_937922025.1_R2_Bin_Bin_206_1	Cronobacter malonaticus	0	7	1	Cronobacter malonaticus	d__Bacteria;p__Pseudomonadota;c__Gammaproteobacteria;o__Enterobacterales;f__Enterobacteriaceae;g__Cronobacter;s__Cronobacter malonaticus	none	none	Mariane macroalgea Grateloupia sp.	2023-01-28	2023-01-28
GCF_002093915.1	GCF_001277215.2	GCF_002093915.1_ASM209391v1	Cronobacter malonaticus	3	21	3	Cronobacter malonaticus	d__Bacteria;p__Pseudomonadota;c__Gammaproteobacteria;o__Enterobacterales;f__Enterobacteriaceae;g__Cronobacter;s__Cronobacter malonaticus	China: HuBei	30.35 N 114.19 E	cerebrospinal fluid	2017-04-17	2017-04-17
GCF_009938735.1	GCF_001277215.2	GCF_009938735.1_ASM993873v1	Cronobacter malonaticus	0	2	0	Cronobacter malonaticus	d__Bacteria;p__Pseudomonadota;c__Gammaproteobacteria;o__Enterobacterales;f__Enterobacteriaceae;g__Cronobacter;s__Cronobacter malonaticus	China	none	food	2020-01-28	2020-01-28
GCF_002978545.1	GCF_001277215.2	GCF_002978545.1_ASM297854v1	Cronobacter malonaticus	0	3	1	Cronobacter malonaticus	d__Bacteria;p__Pseudomonadota;c__Gammaproteobacteria;o__Enterobacterales;f__Enterobacteriaceae;g__Cronobacter;s__Cronobacter malonaticus	China	none	food	2018-03-07	2018-03-07
GCA_002978455.1	GCF_001277215.2	GCA_002978455.1_ASM297845v1	Cronobacter malonaticus	0	3	2	Cronobacter malonaticus	d__Bacteria;p__Pseudomonadota;c__Gammaproteobacteria;o__Enterobacterales;f__Enterobacteriaceae;g__Cronobacter;s__Cronobacter malonaticus	China	none	food	2018-03-07	2018-03-07
GCF_009938605.1	GCF_001277215.2	GCF_009938605.1_ASM993860v1	Cronobacter malonaticus	0	1	2	Cronobacter malonaticus	d__Bacteria;p__Pseudomonadota;c__Gammaproteobacteria;o__Enterobacterales;f__Enterobacteriaceae;g__Cronobacter;s__Cronobacter malonaticus	China	none	water	2020-01-28	2020-01-28
GCF_002978185.1	GCF_001277215.2	GCF_002978185.1_ASM297818v1	Cronobacter malonaticus	0	21	2	Cronobacter malonaticus	d__Bacteria;p__Pseudomonadota;c__Gammaproteobacteria;o__Enterobacterales;f__Enterobacteriaceae;g__Cronobacter;s__Cronobacter malonaticus	China	none	food	2018-03-07	2018-03-07
GCA_002983535.1	GCF_001277215.2	GCA_002983535.1_ASM298353v1	Cronobacter malonaticus	0	3	2	Cronobacter malonaticus	d__Bacteria;p__Pseudomonadota;c__Gammaproteobacteria;o__Enterobacterales;f__Enterobacteriaceae;g__Cronobacter;s__Cronobacter malonaticus	China	none	food	2018-03-07	2018-03-07
GCF_002978175.1	GCF_001277215.2	GCF_002978175.1_ASM297817v1	Cronobacter malonaticus	0	3	2	Cronobacter malonaticus	d__Bacteria;p__Pseudomonadota;c__Gammaproteobacteria;o__Enterobacterales;f__Enterobacteriaceae;g__Cronobacter;s__Cronobacter malonaticus	China	none	food	2018-03-07	2018-03-07
GCF_000504545.1	GCF_001277215.2	GCF_000504545.1_ASM50454v1	Cronobacter malonaticus	0	3	2	Cronobacter malonaticus	d__Bacteria;p__Pseudomonadota;c__Gammaproteobacteria;o__Enterobacterales;f__Enterobacteriaceae;g__Cronobacter;s__Cronobacter malonaticus	China	none	milk	2013-12-09	2013-12-09
GCF_000742345.1	GCF_001277215.2	GCF_000742345.1_ASM74234v1	Cronobacter malonaticus	0	3	2	Cronobacter malonaticus	d__Bacteria;p__Pseudomonadota;c__Gammaproteobacteria;o__Enterobacterales;f__Enterobacteriaceae;g__Cronobacter;s__Cronobacter malonaticus	Czech Republic	none	sputum	2014-08-20	2014-08-20
GCF_002978315.1	GCF_001277215.2	GCF_002978315.1_ASM297831v1	Cronobacter malonaticus	0	3	2	Cronobacter malonaticus	d__Bacteria;p__Pseudomonadota;c__Gammaproteobacteria;o__Enterobacterales;f__Enterobacteriaceae;g__Cronobacter;s__Cronobacter malonaticus	China	none	food	2018-03-07	2018-03-07
GCF_002978475.1	GCF_001277215.2	GCF_002978475.1_ASM297847v1	Cronobacter malonaticus	0	18	5	Cronobacter malonaticus	d__Bacteria;p__Pseudomonadota;c__Gammaproteobacteria;o__Enterobacterales;f__Enterobacteriaceae;g__Cronobacter;s__Cronobacter malonaticus	China	none	food	2018-03-07	2018-03-07
GCF_002978335.1	GCF_001277215.2	GCF_002978335.1_ASM297833v1	Cronobacter malonaticus	0	5	1	Cronobacter malonaticus	d__Bacteria;p__Pseudomonadota;c__Gammaproteobacteria;o__Enterobacterales;f__Enterobacteriaceae;g__Cronobacter;s__Cronobacter malonaticus	China	none	food	2018-03-07	2018-03-07
GCA_002978385.1	GCF_001277215.2	GCA_002978385.1_ASM297838v1	Cronobacter malonaticus	0	3	3	Cronobacter malonaticus	d__Bacteria;p__Pseudomonadota;c__Gammaproteobacteria;o__Enterobacterales;f__Enterobacteriaceae;g__Cronobacter;s__Cronobacter malonaticus	China	none	food	2018-03-07	2018-03-07
GCF_015350615.1	GCF_001277215.2	GCF_015350615.1_ASM1535061v1	Cronobacter malonaticus	0	5	1	Cronobacter malonaticus	d__Bacteria;p__Pseudomonadota;c__Gammaproteobacteria;o__Enterobacterales;f__Enterobacteriaceae;g__Cronobacter;s__Cronobacter malonaticus	Germany	none	environmental swab sponge powder infant formula manufacturing facility	2020-11-10	2020-11-10
GCF_002978535.1	GCF_001277215.2	GCF_002978535.1_ASM297853v1	Cronobacter malonaticus	0	11	1	Cronobacter malonaticus	d__Bacteria;p__Pseudomonadota;c__Gammaproteobacteria;o__Enterobacterales;f__Enterobacteriaceae;g__Cronobacter;s__Cronobacter malonaticus	China	none	food	2018-03-07	2018-03-07
GCF_015353655.1	GCF_001277215.2	GCF_015353655.1_ASM1535365v1	Cronobacter malonaticus	0	1	1	Cronobacter malonaticus	d__Bacteria;p__Pseudomonadota;c__Gammaproteobacteria;o__Enterobacterales;f__Enterobacteriaceae;g__Cronobacter;s__Cronobacter malonaticus	Germany	none	environmental swab sponge powder infant formula manufacturing facility	2020-11-11	2020-11-11
GCF_001277215.2	GCF_001277215.2	GCF_001277215.2_ASM127721v2	Cronobacter malonaticus	0	2	2	Cronobacter malonaticus LMG 23826	d__Bacteria;p__Pseudomonadota;c__Gammaproteobacteria;o__Enterobacterales;f__Enterobacteriaceae;g__Cronobacter;s__Cronobacter malonaticus	USA	none	breast abscess	2016-01-13	2016-01-13
GCF_000742395.1	GCF_001277215.2	GCF_000742395.1_ASM74239v1	Cronobacter malonaticus	0	24	4	Cronobacter malonaticus	d__Bacteria;p__Pseudomonadota;c__Gammaproteobacteria;o__Enterobacterales;f__Enterobacteriaceae;g__Cronobacter;s__Cronobacter malonaticus	Czech Republic	none	feces	2014-08-20	2014-08-20
GCF_030126845.1	GCF_001277215.2	GCF_030126845.1_ASM3012684v1	Cronobacter malonaticus	0	4	4	Cronobacter malonaticus	d__Bacteria;p__Pseudomonadota;c__Gammaproteobacteria;o__Enterobacterales;f__Enterobacteriaceae;g__Cronobacter;s__Cronobacter malonaticus	Czech Republic	none	Frozen Pea	2023-05-28	2023-05-28
GCF_015353245.1	GCF_001277215.2	GCF_015353245.1_ASM1535324v1	Cronobacter malonaticus	0	2	1	Cronobacter malonaticus	d__Bacteria;p__Pseudomonadota;c__Gammaproteobacteria;o__Enterobacterales;f__Enterobacteriaceae;g__Cronobacter;s__Cronobacter malonaticus	Germany	none	environmental swab sponge powder infant formula manufacturing facility	2020-11-11	2020-11-11
GCF_002942415.1	GCF_000982825.1	GCF_002942415.1_ASM294241v1	Cronobacter sakazakii	0	1	1	Cronobacter sakazakii	d__Bacteria;p__Pseudomonadota;c__Gammaproteobacteria;o__Enterobacterales;f__Enterobacteriaceae;g__Cronobacter;s__Cronobacter sakazakii	USA: IL	none	dried cut carrot	2018-02-25	2018-02-25
GCF_002977575.1	GCF_000982825.1	GCF_002977575.1_ASM297757v1	Cronobacter sakazakii	0	2	2	Cronobacter sakazakii	d__Bacteria;p__Pseudomonadota;c__Gammaproteobacteria;o__Enterobacterales;f__Enterobacteriaceae;g__Cronobacter;s__Cronobacter sakazakii	China	none	food	2018-03-07	2018-03-07
GCF_018348415.1	GCF_000982825.1	GCF_018348415.1_ASM1834841v1	Cronobacter sakazakii	0	2	2	Cronobacter sakazakii	d__Bacteria;p__Pseudomonadota;c__Gammaproteobacteria;o__Enterobacterales;f__Enterobacteriaceae;g__Cronobacter;s__Cronobacter sakazakii	Chile	36.603 S 72.077 W	Powdered infant formula	2021-05-12	2021-05-12
GCF_025345545.1	GCF_000982825.1	GCF_025345545.1_ASM2534554v1	Cronobacter sakazakii	5	2	2	Cronobacter sakazakii	d__Bacteria;p__Pseudomonadota;c__Gammaproteobacteria;o__Enterobacterales;f__Enterobacteriaceae;g__Cronobacter;s__Cronobacter sakazakii	China	39.26 N 115.25 E	food	2022-09-21	2022-09-21
GCA_002977395.1	GCF_000982825.1	GCA_002977395.1_ASM297739v1	Cronobacter sakazakii	0	6	1	Cronobacter sakazakii	d__Bacteria;p__Pseudomonadota;c__Gammaproteobacteria;o__Enterobacterales;f__Enterobacteriaceae;g__Cronobacter;s__Cronobacter sakazakii	China	none	food	2018-03-07	2018-03-07
GCF_018348455.1	GCF_000982825.1	GCF_018348455.1_ASM1834845v1	Cronobacter sakazakii	0	13	2	Cronobacter sakazakii	d__Bacteria;p__Pseudomonadota;c__Gammaproteobacteria;o__Enterobacterales;f__Enterobacteriaceae;g__Cronobacter;s__Cronobacter sakazakii	Chile	36.603 S 72.077 W	Powdered elderly milk	2021-05-12	2021-05-12
GCF_001971035.1	GCF_000982825.1	GCF_001971035.1_ASM197103v1	Cronobacter sakazakii	0	24	3	Cronobacter sakazakii	d__Bacteria;p__Pseudomonadota;c__Gammaproteobacteria;o__Enterobacterales;f__Enterobacteriaceae;g__Cronobacter;s__Cronobacter sakazakii	USA	none	child s throat	2017-01-25	2017-01-25
GCF_002166885.1	GCF_000982825.1	GCF_002166885.1_ASM216688v1	Cronobacter sakazakii	0	3	2	Cronobacter sakazakii	d__Bacteria;p__Pseudomonadota;c__Gammaproteobacteria;o__Enterobacterales;f__Enterobacteriaceae;g__Cronobacter;s__Cronobacter sakazakii	Germany	none	Tomato Plant Rhizosphere	2017-06-05	2017-06-05
GCF_001309135.1	GCF_000982825.1	GCF_001309135.1_ASM130913v1	Cronobacter sakazakii	0	2	2	Cronobacter sakazakii	d__Bacteria;p__Pseudomonadota;c__Gammaproteobacteria;o__Enterobacterales;f__Enterobacteriaceae;g__Cronobacter;s__Cronobacter sakazakii	France	none	conjunctivae of infant with NECII	2015-10-09	2015-10-09
GCF_003206925.1	GCF_000982825.1	GCF_003206925.1_ASM320692v1	Cronobacter sakazakii	0	6	1	Cronobacter sakazakii	d__Bacteria;p__Pseudomonadota;c__Gammaproteobacteria;o__Enterobacterales;f__Enterobacteriaceae;g__Cronobacter;s__Cronobacter sakazakii	France	none	none	2018-06-11	2018-06-11
GCF_002976795.1	GCF_000982825.1	GCF_002976795.1_ASM297679v1	Cronobacter sakazakii	0	7	1	Cronobacter sakazakii	d__Bacteria;p__Pseudomonadota;c__Gammaproteobacteria;o__Enterobacterales;f__Enterobacteriaceae;g__Cronobacter;s__Cronobacter sakazakii	China	none	food	2018-03-07	2018-03-07
GCF_002198825.1	GCF_000982825.1	GCF_002198825.1_ASM219882v1	Cronobacter sakazakii	0	5	1	Cronobacter sakazakii	d__Bacteria;p__Pseudomonadota;c__Gammaproteobacteria;o__Enterobacterales;f__Enterobacteriaceae;g__Cronobacter;s__Cronobacter sakazakii	USA: MD	none	environment	2017-06-19	2017-06-19
GCF_001309185.1	GCF_000982825.1	GCF_001309185.1_ASM130918v1	Cronobacter sakazakii	0	13	4	Cronobacter sakazakii	d__Bacteria;p__Pseudomonadota;c__Gammaproteobacteria;o__Enterobacterales;f__Enterobacteriaceae;g__Cronobacter;s__Cronobacter sakazakii	France	none	Remains of reconstituted infant formula fed to infant	2015-10-09	2015-10-09
GCF_018348465.1	GCF_000982825.1	GCF_018348465.1_ASM1834846v1	Cronobacter sakazakii	0	3	3	Cronobacter sakazakii	d__Bacteria;p__Pseudomonadota;c__Gammaproteobacteria;o__Enterobacterales;f__Enterobacteriaceae;g__Cronobacter;s__Cronobacter sakazakii	Chile	36.603 S 72.077 W	dairy products	2021-05-12	2021-05-12
GCF_001735605.1	GCF_000982825.1	GCF_001735605.1_ASM173560v1	Cronobacter sakazakii	0	9	2	Cronobacter sakazakii	d__Bacteria;p__Pseudomonadota;c__Gammaproteobacteria;o__Enterobacterales;f__Enterobacteriaceae;g__Cronobacter;s__Cronobacter sakazakii	USA: WI	none	bronchial wash	2016-09-20	2016-09-20
GCF_002974915.1	GCF_000982825.1	GCF_002974915.1_ASM297491v1	Cronobacter sakazakii	1	4	3	Cronobacter sakazakii	d__Bacteria;p__Pseudomonadota;c__Gammaproteobacteria;o__Enterobacterales;f__Enterobacteriaceae;g__Cronobacter;s__Cronobacter sakazakii	USA: IL	none	whey protein concentrate	2018-03-07	2018-03-07
GCF_002075435.1	GCF_000982825.1	GCF_002075435.1_ASM207543v1	Cronobacter sakazakii	0	4	3	Cronobacter sakazakii	d__Bacteria;p__Pseudomonadota;c__Gammaproteobacteria;o__Enterobacterales;f__Enterobacteriaceae;g__Cronobacter;s__Cronobacter sakazakii	USA: MD	none	musca domestica alimentary canal	2017-03-31	2017-03-31
GCF_002977055.1	GCF_000982825.1	GCF_002977055.1_ASM297705v1	Cronobacter sakazakii	0	1	2	Cronobacter sakazakii	d__Bacteria;p__Pseudomonadota;c__Gammaproteobacteria;o__Enterobacterales;f__Enterobacteriaceae;g__Cronobacter;s__Cronobacter sakazakii	China	none	food	2018-03-07	2018-03-07
GCF_002975055.1	GCF_000982825.1	GCF_002975055.1_ASM297505v1	Cronobacter sakazakii	0	5	1	Cronobacter sakazakii	d__Bacteria;p__Pseudomonadota;c__Gammaproteobacteria;o__Enterobacterales;f__Enterobacteriaceae;g__Cronobacter;s__Cronobacter sakazakii	USA: IL	none	organic soy	2018-03-07	2018-03-07
GCF_002075575.1	GCF_000982825.1	GCF_002075575.1_ASM207557v1	Cronobacter sakazakii	0	1	2	Cronobacter sakazakii	d__Bacteria;p__Pseudomonadota;c__Gammaproteobacteria;o__Enterobacterales;f__Enterobacteriaceae;g__Cronobacter;s__Cronobacter sakazakii	Switzerland	none	powder infant formula	2017-03-31	2017-03-31
GCF_002993175.1	GCF_000982825.1	GCF_002993175.1_ASM299317v1	Cronobacter sakazakii	0	1	2	Cronobacter sakazakii	d__Bacteria;p__Pseudomonadota;c__Gammaproteobacteria;o__Enterobacterales;f__Enterobacteriaceae;g__Cronobacter;s__Cronobacter sakazakii	Jordan	none	Fennel	2018-03-10	2018-03-10
GCF_002974495.1	GCF_000982825.1	GCF_002974495.1_ASM297449v1	Cronobacter sakazakii	0	2	2	Cronobacter sakazakii	d__Bacteria;p__Pseudomonadota;c__Gammaproteobacteria;o__Enterobacterales;f__Enterobacteriaceae;g__Cronobacter;s__Cronobacter sakazakii	Jordan	none	Fennel	2018-03-07	2018-03-07
GCF_002942305.1	GCF_000982825.1	GCF_002942305.1_ASM294230v1	Cronobacter sakazakii	1	7	6	Cronobacter sakazakii	d__Bacteria;p__Pseudomonadota;c__Gammaproteobacteria;o__Enterobacterales;f__Enterobacteriaceae;g__Cronobacter;s__Cronobacter sakazakii	USA: IL	none	honey powder	2018-02-25	2018-02-25
GCF_030847055.1	GCF_000982825.1	GCF_030847055.1_ASM3084705v1	Cronobacter sakazakii	0	2	2	Cronobacter sakazakii	d__Bacteria;p__Pseudomonadota;c__Gammaproteobacteria;o__Enterobacterales;f__Enterobacteriaceae;g__Cronobacter;s__Cronobacter sakazakii	Switzerland: Zurich	47.4 N 8.6 E	Milk powder plant	2023-08-21	2023-08-21
GCF_003207535.1	GCF_000982825.1	GCF_003207535.1_ASM320753v1	Cronobacter sakazakii	0	4	4	Cronobacter sakazakii	d__Bacteria;p__Pseudomonadota;c__Gammaproteobacteria;o__Enterobacterales;f__Enterobacteriaceae;g__Cronobacter;s__Cronobacter sakazakii	USA	none	none	2018-06-11	2018-06-11
GCF_025345525.1	GCF_000982825.1	GCF_025345525.1_ASM2534552v1	Cronobacter sakazakii	5	2	1	Cronobacter sakazakii	d__Bacteria;p__Pseudomonadota;c__Gammaproteobacteria;o__Enterobacterales;f__Enterobacteriaceae;g__Cronobacter;s__Cronobacter sakazakii	China	39.26 N 115.25 E	food	2022-09-21	2022-09-21
GCF_013363955.1	GCF_000982825.1	GCF_013363955.1_ASM1336395v1	Cronobacter sakazakii	0	2	1	Cronobacter sakazakii	d__Bacteria;p__Pseudomonadota;c__Gammaproteobacteria;o__Enterobacterales;f__Enterobacteriaceae;g__Cronobacter;s__Cronobacter sakazakii	Israel: Tel Aviv	32.04 N 34.77 E	powdered infant formula	2020-06-21	2020-06-21
GCF_001309435.1	GCF_000982825.1	GCF_001309435.1_ASM130943v1	Cronobacter sakazakii	0	15	2	Cronobacter sakazakii	d__Bacteria;p__Pseudomonadota;c__Gammaproteobacteria;o__Enterobacterales;f__Enterobacteriaceae;g__Cronobacter;s__Cronobacter sakazakii	France	none	periotenial fluid from infant with NECIII	2015-10-09	2015-10-09
GCF_027277185.1	GCF_000982825.1	GCF_027277185.1_ASM2727718v1	Cronobacter sakazakii	0	6	1	Cronobacter sakazakii	d__Bacteria;p__Pseudomonadota;c__Gammaproteobacteria;o__Enterobacterales;f__Enterobacteriaceae;g__Cronobacter;s__Cronobacter sakazakii	Switzerland: Zurich	47.40 N 8.55 E	Milk powder	2022-12-25	2022-12-25
GCF_002975135.1	GCF_000982825.1	GCF_002975135.1_ASM297513v1	Cronobacter sakazakii	0	4	2	Cronobacter sakazakii	d__Bacteria;p__Pseudomonadota;c__Gammaproteobacteria;o__Enterobacterales;f__Enterobacteriaceae;g__Cronobacter;s__Cronobacter sakazakii	USA: IL	none	powder infant formula	2018-03-07	2018-03-07
GCF_002532275.1	GCF_000982825.1	GCF_002532275.1_ASM253227v1	Cronobacter sakazakii	0	4	1	Cronobacter sakazakii	d__Bacteria;p__Pseudomonadota;c__Gammaproteobacteria;o__Enterobacterales;f__Enterobacteriaceae;g__Cronobacter;s__Cronobacter sakazakii	South Korea	none	black bean	2017-10-12	2017-10-12
GCA_031190195.1	GCF_000982825.1	GCA_031190195.1_ASM3119019v1	Cronobacter sakazakii	0	2	2	Cronobacter sakazakii	d__Bacteria;p__Pseudomonadota;c__Gammaproteobacteria;o__Enterobacterales;f__Enterobacteriaceae;g__Cronobacter;s__Cronobacter sakazakii	China: Guangzhou	23.8 N 113.17 E	marine fish	2023-09-06	2023-09-06
GCF_027277225.1	GCF_000982825.1	GCF_027277225.1_ASM2727722v1	Cronobacter sakazakii	0	4	3	Cronobacter sakazakii	d__Bacteria;p__Pseudomonadota;c__Gammaproteobacteria;o__Enterobacterales;f__Enterobacteriaceae;g__Cronobacter;s__Cronobacter sakazakii	Switzerland: Zurich	47.40 N 8.55 E	Milk powder	2022-12-25	2022-12-25
GCF_017845095.1	GCF_000982825.1	GCF_017845095.1_ASM1784509v1	Cronobacter sakazakii	0	4	1	Cronobacter sakazakii	d__Bacteria;p__Pseudomonadota;c__Gammaproteobacteria;o__Enterobacterales;f__Enterobacteriaceae;g__Cronobacter;s__Cronobacter sakazakii	China	34.16 N 108.4 E	soil	2021-04-08	2021-04-08
GCF_017845305.1	GCF_000982825.1	GCF_017845305.1_ASM1784530v1	Cronobacter sakazakii	0	3	2	Cronobacter sakazakii	d__Bacteria;p__Pseudomonadota;c__Gammaproteobacteria;o__Enterobacterales;f__Enterobacteriaceae;g__Cronobacter;s__Cronobacter sakazakii	China	34.16 N 108.4 E	swab of staff s sole	2021-04-08	2021-04-08
GCF_000684935.1	GCF_000982825.1	GCF_000684935.1_ASM68493v1	Cronobacter sakazakii	0	5	3	Cronobacter sakazakii NBRC 102416	d__Bacteria;p__Pseudomonadota;c__Gammaproteobacteria;o__Enterobacterales;f__Enterobacteriaceae;g__Cronobacter;s__Cronobacter sakazakii	none	none	none	2014-04-23	2014-04-23
GCF_020869275.1	GCF_000982825.1	GCF_020869275.1_ASM2086927v1	Cronobacter sakazakii	6	2	1	Cronobacter sakazakii	d__Bacteria;p__Pseudomonadota;c__Gammaproteobacteria;o__Enterobacterales;f__Enterobacteriaceae;g__Cronobacter;s__Cronobacter sakazakii	China:Tianjin	none	none	2021-11-15	2021-11-15
GCF_002093925.1	GCF_000982825.1	GCF_002093925.1_ASM209392v1	Cronobacter sakazakii	0	4	2	Cronobacter sakazakii	d__Bacteria;p__Pseudomonadota;c__Gammaproteobacteria;o__Enterobacterales;f__Enterobacteriaceae;g__Cronobacter;s__Cronobacter sakazakii	China: HuBei	30.35 N 114.19 E	blood	2017-04-17	2017-04-17
GCF_003207515.1	GCF_000982825.1	GCF_003207515.1_ASM320751v1	Cronobacter sakazakii	0	5	4	Cronobacter sakazakii	d__Bacteria;p__Pseudomonadota;c__Gammaproteobacteria;o__Enterobacterales;f__Enterobacteriaceae;g__Cronobacter;s__Cronobacter sakazakii	USA	none	none	2018-06-11	2018-06-11
GCF_002977835.1	GCF_000982825.1	GCF_002977835.1_ASM297783v1	Cronobacter sakazakii	0	1	1	Cronobacter sakazakii	d__Bacteria;p__Pseudomonadota;c__Gammaproteobacteria;o__Enterobacterales;f__Enterobacteriaceae;g__Cronobacter;s__Cronobacter sakazakii	China	none	food	2018-03-07	2018-03-07
GCF_001309155.1	GCF_000982825.1	GCF_001309155.1_ASM130915v1	Cronobacter sakazakii	0	19	3	Cronobacter sakazakii	d__Bacteria;p__Pseudomonadota;c__Gammaproteobacteria;o__Enterobacterales;f__Enterobacteriaceae;g__Cronobacter;s__Cronobacter sakazakii	France	none	feces from asymptomatic infant	2015-10-09	2015-10-09
GCF_002974355.1	GCF_000982825.1	GCF_002974355.1_ASM297435v1	Cronobacter sakazakii	0	12	3	Cronobacter sakazakii	d__Bacteria;p__Pseudomonadota;c__Gammaproteobacteria;o__Enterobacterales;f__Enterobacteriaceae;g__Cronobacter;s__Cronobacter sakazakii	Jordan	none	Chamomile	2018-03-07	2018-03-07
GCF_002532295.1	GCF_000982825.1	GCF_002532295.1_ASM253229v1	Cronobacter sakazakii	0	8	2	Cronobacter sakazakii	d__Bacteria;p__Pseudomonadota;c__Gammaproteobacteria;o__Enterobacterales;f__Enterobacteriaceae;g__Cronobacter;s__Cronobacter sakazakii	South Korea	none	dried hot pepper	2017-10-12	2017-10-12
GCF_002199055.1	GCF_000982825.1	GCF_002199055.1_ASM219905v1	Cronobacter sakazakii	0	10	3	Cronobacter sakazakii	d__Bacteria;p__Pseudomonadota;c__Gammaproteobacteria;o__Enterobacterales;f__Enterobacteriaceae;g__Cronobacter;s__Cronobacter sakazakii	Germany	none	environmental swab sponge powder infant formula manufacturing facility	2017-06-19	2017-06-19
GCF_011605645.1	GCF_000982825.1	GCF_011605645.1_ASM1160564v1	Cronobacter sakazakii	0	1	2	Cronobacter sakazakii	d__Bacteria;p__Pseudomonadota;c__Gammaproteobacteria;o__Enterobacterales;f__Enterobacteriaceae;g__Cronobacter;s__Cronobacter sakazakii	China: Zhengzhou	none	Powdered Infant Formula	2020-03-22	2020-03-22
GCF_002976735.1	GCF_000982825.1	GCF_002976735.1_ASM297673v1	Cronobacter sakazakii	0	1	1	Cronobacter sakazakii	d__Bacteria;p__Pseudomonadota;c__Gammaproteobacteria;o__Enterobacterales;f__Enterobacteriaceae;g__Cronobacter;s__Cronobacter sakazakii	China	none	food	2018-03-07	2018-03-07
GCA_031190465.1	GCF_000982825.1	GCA_031190465.1_ASM3119046v1	Cronobacter sakazakii	4	4	2	Cronobacter sakazakii	d__Bacteria;p__Pseudomonadota;c__Gammaproteobacteria;o__Enterobacterales;f__Enterobacteriaceae;g__Cronobacter;s__Cronobacter sakazakii	China: Guangzhou	28.19 N 112.98 E	freshwater fish	2023-09-06	2023-09-06
GCF_003206315.1	GCF_000982825.1	GCF_003206315.1_ASM320631v1	Cronobacter sakazakii	0	6	3	Cronobacter sakazakii	d__Bacteria;p__Pseudomonadota;c__Gammaproteobacteria;o__Enterobacterales;f__Enterobacteriaceae;g__Cronobacter;s__Cronobacter sakazakii	New Zealand	none	none	2018-06-11	2018-06-11
GCF_001309095.1	GCF_000982825.1	GCF_001309095.1_ASM130909v1	Cronobacter sakazakii	0	15	2	Cronobacter sakazakii	d__Bacteria;p__Pseudomonadota;c__Gammaproteobacteria;o__Enterobacterales;f__Enterobacteriaceae;g__Cronobacter;s__Cronobacter sakazakii	France	none	throat	2015-10-09	2015-10-09
GCF_002974595.1	GCF_000982825.1	GCF_002974595.1_ASM297459v1	Cronobacter sakazakii	0	1	1	Cronobacter sakazakii	d__Bacteria;p__Pseudomonadota;c__Gammaproteobacteria;o__Enterobacterales;f__Enterobacteriaceae;g__Cronobacter;s__Cronobacter sakazakii	USA: IL	none	Sodium Caseinate	2018-03-07	2018-03-07
GCF_001971205.1	GCF_000982825.1	GCF_001971205.1_ASM197120v1	Cronobacter sakazakii	0	4	3	Cronobacter sakazakii	d__Bacteria;p__Pseudomonadota;c__Gammaproteobacteria;o__Enterobacterales;f__Enterobacteriaceae;g__Cronobacter;s__Cronobacter sakazakii	Netherlands	none	clinical	2017-01-25	2017-01-25
GCF_002095015.1	GCF_000982825.1	GCF_002095015.1_ASM209501v1	Cronobacter sakazakii	0	19	2	Cronobacter sakazakii	d__Bacteria;p__Pseudomonadota;c__Gammaproteobacteria;o__Enterobacterales;f__Enterobacteriaceae;g__Cronobacter;s__Cronobacter sakazakii	China: Guangzhou	23.08 N 113.14 E	cold vegetables in sauce dishes samples	2017-04-17	2017-04-17
GCF_017844935.1	GCF_000982825.1	GCF_017844935.1_ASM1784493v1	Cronobacter sakazakii	0	1	1	Cronobacter sakazakii	d__Bacteria;p__Pseudomonadota;c__Gammaproteobacteria;o__Enterobacterales;f__Enterobacteriaceae;g__Cronobacter;s__Cronobacter sakazakii	China	34.16 N 108.4 E	soil	2021-04-08	2021-04-08
GCF_001971405.1	GCF_000982825.1	GCF_001971405.1_ASM197140v1	Cronobacter sakazakii	0	8	2	Cronobacter sakazakii	d__Bacteria;p__Pseudomonadota;c__Gammaproteobacteria;o__Enterobacterales;f__Enterobacteriaceae;g__Cronobacter;s__Cronobacter sakazakii	USA	none	CSF isolate from a less than 1 month old infant; 30 wk EGA with fatal meningitis	2017-01-25	2017-01-25
GCF_002976955.2	GCF_000982825.1	GCF_002976955.2_ASM297695v2	Cronobacter sakazakii	0	3	2	Cronobacter sakazakii	d__Bacteria;p__Pseudomonadota;c__Gammaproteobacteria;o__Enterobacterales;f__Enterobacteriaceae;g__Cronobacter;s__Cronobacter sakazakii	China	none	food	2018-03-07	2018-03-07
GCF_003207115.1	GCF_000982825.1	GCF_003207115.1_ASM320711v1	Cronobacter sakazakii	0	4	2	Cronobacter sakazakii	d__Bacteria;p__Pseudomonadota;c__Gammaproteobacteria;o__Enterobacterales;f__Enterobacteriaceae;g__Cronobacter;s__Cronobacter sakazakii	France	none	none	2018-06-11	2018-06-11
GCF_002977605.1	GCF_000982825.1	GCF_002977605.1_ASM297760v1	Cronobacter sakazakii	0	7	2	Cronobacter sakazakii	d__Bacteria;p__Pseudomonadota;c__Gammaproteobacteria;o__Enterobacterales;f__Enterobacteriaceae;g__Cronobacter;s__Cronobacter sakazakii	China	none	food	2018-03-07	2018-03-07
GCF_022607445.1	GCF_000982825.1	GCF_022607445.1_ASM2260744v1	Cronobacter sakazakii	0	4	2	Cronobacter sakazakii	d__Bacteria;p__Pseudomonadota;c__Gammaproteobacteria;o__Enterobacterales;f__Enterobacteriaceae;g__Cronobacter;s__Cronobacter sakazakii	Germany	none	cheese	2022-03-17	2022-03-17
GCF_002974985.1	GCF_000982825.1	GCF_002974985.1_ASM297498v1	Cronobacter sakazakii	0	5	1	Cronobacter sakazakii	d__Bacteria;p__Pseudomonadota;c__Gammaproteobacteria;o__Enterobacterales;f__Enterobacteriaceae;g__Cronobacter;s__Cronobacter sakazakii	USA: IL	none	Soy Flour	2018-03-07	2018-03-07
GCF_002075535.1	GCF_000982825.1	GCF_002075535.1_ASM207553v1	Cronobacter sakazakii	0	2	1	Cronobacter sakazakii	d__Bacteria;p__Pseudomonadota;c__Gammaproteobacteria;o__Enterobacterales;f__Enterobacteriaceae;g__Cronobacter;s__Cronobacter sakazakii	Switzerland	none	environmental swab sponge powder infant formula manufacturing facility	2017-03-31	2017-03-31
GCF_002114555.1	GCF_000982825.1	GCF_002114555.1_ASM211455v1	Cronobacter sakazakii	0	4	1	Cronobacter sakazakii	d__Bacteria;p__Pseudomonadota;c__Gammaproteobacteria;o__Enterobacterales;f__Enterobacteriaceae;g__Cronobacter;s__Cronobacter sakazakii	USA: MD	none	alimentary canal (Lucilia cuprina)	2017-04-28	2017-04-28
GCF_002114505.1	GCF_000982825.1	GCF_002114505.1_ASM211450v1	Cronobacter sakazakii	1	9	5	Cronobacter sakazakii	d__Bacteria;p__Pseudomonadota;c__Gammaproteobacteria;o__Enterobacterales;f__Enterobacteriaceae;g__Cronobacter;s__Cronobacter sakazakii	USA: MD	none	surface	2017-04-28	2017-04-28
GCF_027277145.1	GCF_000982825.1	GCF_027277145.1_ASM2727714v1	Cronobacter sakazakii	0	9	2	Cronobacter sakazakii	d__Bacteria;p__Pseudomonadota;c__Gammaproteobacteria;o__Enterobacterales;f__Enterobacteriaceae;g__Cronobacter;s__Cronobacter sakazakii	Switzerland: Zurich	47.40 N 8.55 E	Milk powder	2022-12-25	2022-12-25
GCF_002976855.1	GCF_000982825.1	GCF_002976855.1_ASM297685v1	Cronobacter sakazakii	0	8	1	Cronobacter sakazakii	d__Bacteria;p__Pseudomonadota;c__Gammaproteobacteria;o__Enterobacterales;f__Enterobacteriaceae;g__Cronobacter;s__Cronobacter sakazakii	China	none	food	2018-03-07	2018-03-07
GCF_003207095.1	GCF_000982825.1	GCF_003207095.1_ASM320709v1	Cronobacter sakazakii	0	1	1	Cronobacter sakazakii	d__Bacteria;p__Pseudomonadota;c__Gammaproteobacteria;o__Enterobacterales;f__Enterobacteriaceae;g__Cronobacter;s__Cronobacter sakazakii	New Zealand	none	none	2018-06-11	2018-06-11
GCF_002199095.1	GCF_000982825.1	GCF_002199095.1_ASM219909v1	Cronobacter sakazakii	0	6	3	Cronobacter sakazakii	d__Bacteria;p__Pseudomonadota;c__Gammaproteobacteria;o__Enterobacterales;f__Enterobacteriaceae;g__Cronobacter;s__Cronobacter sakazakii	Germany	none	environmental swab sponge powder infant formula manufacturing facility	2017-06-19	2017-06-19
GCF_002975035.1	GCF_000982825.1	GCF_002975035.1_ASM297503v1	Cronobacter sakazakii	0	3	4	Cronobacter sakazakii	d__Bacteria;p__Pseudomonadota;c__Gammaproteobacteria;o__Enterobacterales;f__Enterobacteriaceae;g__Cronobacter;s__Cronobacter sakazakii	USA: IL	none	organic soy	2018-03-07	2018-03-07
GCA_002977905.1	GCF_000982825.1	GCA_002977905.1_ASM297790v1	Cronobacter sakazakii	0	2	3	Cronobacter sakazakii	d__Bacteria;p__Pseudomonadota;c__Gammaproteobacteria;o__Enterobacterales;f__Enterobacteriaceae;g__Cronobacter;s__Cronobacter sakazakii	China	none	food	2018-03-07	2018-03-07
GCF_002101435.1	GCF_000982825.1	GCF_002101435.1_ASM210143v1	Cronobacter sakazakii	0	5	1	Cronobacter sakazakii	d__Bacteria;p__Pseudomonadota;c__Gammaproteobacteria;o__Enterobacterales;f__Enterobacteriaceae;g__Cronobacter;s__Cronobacter sakazakii	Germany	none	environmental swab sponge powder infant formula manufacturing facility	2017-04-20	2017-04-20
GCF_000409265.1	GCF_000982825.1	GCF_000409265.1_Csak_2151_final_contigs	Cronobacter sakazakii	0	13	3	Cronobacter sakazakii 2151	d__Bacteria;p__Pseudomonadota;c__Gammaproteobacteria;o__Enterobacterales;f__Enterobacteriaceae;g__Cronobacter;s__Cronobacter sakazakii	USA	none	cerebrospinal fluid	2013-06-07	2013-06-07
GCF_030847215.1	GCF_000982825.1	GCF_030847215.1_ASM3084721v1	Cronobacter sakazakii	0	3	4	Cronobacter sakazakii	d__Bacteria;p__Pseudomonadota;c__Gammaproteobacteria;o__Enterobacterales;f__Enterobacteriaceae;g__Cronobacter;s__Cronobacter sakazakii	Switzerland: Zurich	47.4 N 8.6 E	Milk powder plant	2023-08-21	2023-08-21
GCF_030847125.1	GCF_000982825.1	GCF_030847125.1_ASM3084712v1	Cronobacter sakazakii	0	2	2	Cronobacter sakazakii	d__Bacteria;p__Pseudomonadota;c__Gammaproteobacteria;o__Enterobacterales;f__Enterobacteriaceae;g__Cronobacter;s__Cronobacter sakazakii	Switzerland: Zurich	47.4 N 8.6 E	Milk powder plant	2023-08-21	2023-08-21
GCF_027277245.1	GCF_000982825.1	GCF_027277245.1_ASM2727724v1	Cronobacter sakazakii	0	6	1	Cronobacter sakazakii	d__Bacteria;p__Pseudomonadota;c__Gammaproteobacteria;o__Enterobacterales;f__Enterobacteriaceae;g__Cronobacter;s__Cronobacter sakazakii	Switzerland: Zurich	47.40 N 8.55 E	Milk powder	2022-12-25	2022-12-25
GCF_002976595.1	GCF_000982825.1	GCF_002976595.1_ASM297659v1	Cronobacter sakazakii	0	1	3	Cronobacter sakazakii	d__Bacteria;p__Pseudomonadota;c__Gammaproteobacteria;o__Enterobacterales;f__Enterobacteriaceae;g__Cronobacter;s__Cronobacter sakazakii	China	none	food	2018-03-07	2018-03-07
GCF_003207395.1	GCF_000982825.1	GCF_003207395.1_ASM320739v1	Cronobacter sakazakii	0	4	3	Cronobacter sakazakii	d__Bacteria;p__Pseudomonadota;c__Gammaproteobacteria;o__Enterobacterales;f__Enterobacteriaceae;g__Cronobacter;s__Cronobacter sakazakii	New Zealand	none	none	2018-06-11	2018-06-11
GCA_002977325.1	GCF_000982825.1	GCA_002977325.1_ASM297732v1	Cronobacter sakazakii	0	16	1	Cronobacter sakazakii	d__Bacteria;p__Pseudomonadota;c__Gammaproteobacteria;o__Enterobacterales;f__Enterobacteriaceae;g__Cronobacter;s__Cronobacter sakazakii	China	none	food	2018-03-07	2018-03-07
GCF_002094505.1	GCF_000982825.1	GCF_002094505.1_ASM209450v1	Cronobacter sakazakii	0	16	2	Cronobacter sakazakii	d__Bacteria;p__Pseudomonadota;c__Gammaproteobacteria;o__Enterobacterales;f__Enterobacteriaceae;g__Cronobacter;s__Cronobacter sakazakii	China: Nanchang	28.40 N 115.55 E	cold noodles in sauce samples	2017-04-17	2017-04-17
GCF_000463095.2	GCF_000982825.1	GCF_000463095.2_CroSakNCIMB8271_1.0	Cronobacter sakazakii	0	10	4	Cronobacter sakazakii NCIMB 8272	d__Bacteria;p__Pseudomonadota;c__Gammaproteobacteria;o__Enterobacterales;f__Enterobacteriaceae;g__Cronobacter;s__Cronobacter sakazakii	United Kingdom	none	milk powder	2013-08-30	2013-08-30
GCF_001277275.1	GCF_000982825.1	GCF_001277275.1_ASM127727v1	Cronobacter sakazakii	0	2	3	Cronobacter sakazakii	d__Bacteria;p__Pseudomonadota;c__Gammaproteobacteria;o__Enterobacterales;f__Enterobacteriaceae;g__Cronobacter;s__Cronobacter sakazakii	United Kingdom	none	milk	2015-09-01	2015-09-01
GCF_001971315.1	GCF_000982825.1	GCF_001971315.1_ASM197131v1	Cronobacter sakazakii	0	15	3	Cronobacter sakazakii	d__Bacteria;p__Pseudomonadota;c__Gammaproteobacteria;o__Enterobacterales;f__Enterobacteriaceae;g__Cronobacter;s__Cronobacter sakazakii	USA	none	CSF isolate	2017-01-25	2017-01-25
GCF_003207255.1	GCF_000982825.1	GCF_003207255.1_ASM320725v1	Cronobacter sakazakii	0	3	3	Cronobacter sakazakii	d__Bacteria;p__Pseudomonadota;c__Gammaproteobacteria;o__Enterobacterales;f__Enterobacteriaceae;g__Cronobacter;s__Cronobacter sakazakii	New Zealand	none	none	2018-06-11	2018-06-11
GCF_001971105.1	GCF_000982825.1	GCF_001971105.1_ASM197110v1	Cronobacter sakazakii	0	15	2	Cronobacter sakazakii	d__Bacteria;p__Pseudomonadota;c__Gammaproteobacteria;o__Enterobacterales;f__Enterobacteriaceae;g__Cronobacter;s__Cronobacter sakazakii	Canada	none	clinical	2017-01-25	2017-01-25
GCF_002094475.1	GCF_000982825.1	GCF_002094475.1_ASM209447v1	Cronobacter sakazakii	0	13	4	Cronobacter sakazakii	d__Bacteria;p__Pseudomonadota;c__Gammaproteobacteria;o__Enterobacterales;f__Enterobacteriaceae;g__Cronobacter;s__Cronobacter sakazakii	China: Guangzhou	23.08 N 113.14 E	fried rice or noodles samples	2017-04-17	2017-04-17
GCF_031190175.1	GCF_000982825.1	GCF_031190175.1_ASM3119017v1	Cronobacter sakazakii	0	1	1	Cronobacter sakazakii	d__Bacteria;p__Pseudomonadota;c__Gammaproteobacteria;o__Enterobacterales;f__Enterobacteriaceae;g__Cronobacter;s__Cronobacter sakazakii	China: Shenyang	41.8 N 123.38 E	sausage	2023-09-06	2023-09-06
GCF_022607765.1	GCF_000982825.1	GCF_022607765.1_ASM2260776v1	Cronobacter sakazakii	0	3	2	Cronobacter sakazakii	d__Bacteria;p__Pseudomonadota;c__Gammaproteobacteria;o__Enterobacterales;f__Enterobacteriaceae;g__Cronobacter;s__Cronobacter sakazakii	none	none	cookies	2022-03-17	2022-03-17
GCF_002532315.1	GCF_000982825.1	GCF_002532315.1_ASM253231v1	Cronobacter sakazakii	0	7	2	Cronobacter sakazakii	d__Bacteria;p__Pseudomonadota;c__Gammaproteobacteria;o__Enterobacterales;f__Enterobacteriaceae;g__Cronobacter;s__Cronobacter sakazakii	South Korea	none	sorghum	2017-10-12	2017-10-12
GCF_002976875.1	GCF_000982825.1	GCF_002976875.1_ASM297687v1	Cronobacter sakazakii	0	5	1	Cronobacter sakazakii	d__Bacteria;p__Pseudomonadota;c__Gammaproteobacteria;o__Enterobacterales;f__Enterobacteriaceae;g__Cronobacter;s__Cronobacter sakazakii	China	none	food	2018-03-07	2018-03-07
GCA_000214745.2	GCF_000982825.1	GCA_000214745.2_ASM21474v2	Cronobacter sakazakii	0	0	1	Cronobacter sakazakii E899	d__Bacteria;p__Pseudomonadota;c__Gammaproteobacteria;o__Enterobacterales;f__Enterobacteriaceae;g__Cronobacter;s__Cronobacter sakazakii	none	none	none	2011-05-25	2011-05-25
GCF_002974535.1	GCF_000982825.1	GCF_002974535.1_ASM297453v1	Cronobacter sakazakii	0	2	1	Cronobacter sakazakii	d__Bacteria;p__Pseudomonadota;c__Gammaproteobacteria;o__Enterobacterales;f__Enterobacteriaceae;g__Cronobacter;s__Cronobacter sakazakii	Jordan	none	spice	2018-03-07	2018-03-07
GCF_002532515.2	GCF_000982825.1	GCF_002532515.2_ASM253251v2	Cronobacter sakazakii	0	3	1	Cronobacter sakazakii	d__Bacteria;p__Pseudomonadota;c__Gammaproteobacteria;o__Enterobacterales;f__Enterobacteriaceae;g__Cronobacter;s__Cronobacter sakazakii	Jordan	none	spice	2018-06-07	2018-06-07
GCF_003207055.1	GCF_000982825.1	GCF_003207055.1_ASM320705v1	Cronobacter sakazakii	0	3	1	Cronobacter sakazakii	d__Bacteria;p__Pseudomonadota;c__Gammaproteobacteria;o__Enterobacterales;f__Enterobacteriaceae;g__Cronobacter;s__Cronobacter sakazakii	New Zealand	none	none	2018-06-11	2018-06-11
GCF_002094725.1	GCF_000982825.1	GCF_002094725.1_ASM209472v1	Cronobacter sakazakii	0	18	1	Cronobacter sakazakii	d__Bacteria;p__Pseudomonadota;c__Gammaproteobacteria;o__Enterobacterales;f__Enterobacteriaceae;g__Cronobacter;s__Cronobacter sakazakii	China: Changsha	28.12 N 112.59 E	cold noodles in sauce samples	2017-04-17	2017-04-17
GCF_011605525.1	GCF_000982825.1	GCF_011605525.1_ASM1160552v1	Cronobacter sakazakii	0	2	3	Cronobacter sakazakii	d__Bacteria;p__Pseudomonadota;c__Gammaproteobacteria;o__Enterobacterales;f__Enterobacteriaceae;g__Cronobacter;s__Cronobacter sakazakii	China: Zhengzhou	none	Powdered Infant Formula	2020-03-22	2020-03-22
GCF_002977755.1	GCF_000982825.1	GCF_002977755.1_ASM297775v1	Cronobacter sakazakii	0	7	2	Cronobacter sakazakii	d__Bacteria;p__Pseudomonadota;c__Gammaproteobacteria;o__Enterobacterales;f__Enterobacteriaceae;g__Cronobacter;s__Cronobacter sakazakii	China	none	food	2018-03-07	2018-03-07
GCF_013186145.1	GCF_000982825.1	GCF_013186145.1_ASM1318614v1	Cronobacter sakazakii	0	4	1	Cronobacter sakazakii	d__Bacteria;p__Pseudomonadota;c__Gammaproteobacteria;o__Enterobacterales;f__Enterobacteriaceae;g__Cronobacter;s__Cronobacter sakazakii	China	none	powdered infant formula	2020-05-28	2020-05-28
GCF_002075415.1	GCF_000982825.1	GCF_002075415.1_ASM207541v1	Cronobacter sakazakii	1	3	6	Cronobacter sakazakii	d__Bacteria;p__Pseudomonadota;c__Gammaproteobacteria;o__Enterobacterales;f__Enterobacteriaceae;g__Cronobacter;s__Cronobacter sakazakii	USA: MD	none	surface	2017-03-31	2017-03-31
GCF_002198865.1	GCF_000982825.1	GCF_002198865.1_ASM219886v1	Cronobacter sakazakii	0	6	2	Cronobacter sakazakii	d__Bacteria;p__Pseudomonadota;c__Gammaproteobacteria;o__Enterobacterales;f__Enterobacteriaceae;g__Cronobacter;s__Cronobacter sakazakii	USA: MD	none	environment	2017-06-19	2017-06-19
GCA_002294395.1	GCF_000982825.1	GCA_002294395.1_ASM229439v1	Cronobacter sakazakii	0	1	1	Cronobacter sakazakii	d__Bacteria;p__Pseudomonadota;c__Gammaproteobacteria;o__Enterobacterales;f__Enterobacteriaceae;g__Cronobacter;s__Cronobacter sakazakii	USA:New York City	none	metal	2017-09-12	2017-09-12
GCF_002114515.1	GCF_000982825.1	GCF_002114515.1_ASM211451v1	Cronobacter sakazakii	1	7	6	Cronobacter sakazakii	d__Bacteria;p__Pseudomonadota;c__Gammaproteobacteria;o__Enterobacterales;f__Enterobacteriaceae;g__Cronobacter;s__Cronobacter sakazakii	USA: MD	none	alimentary canal (Lucilia cuprina)	2017-04-28	2017-04-28
GCF_002977595.1	GCF_000982825.1	GCF_002977595.1_ASM297759v1	Cronobacter sakazakii	0	5	1	Cronobacter sakazakii	d__Bacteria;p__Pseudomonadota;c__Gammaproteobacteria;o__Enterobacterales;f__Enterobacteriaceae;g__Cronobacter;s__Cronobacter sakazakii	China	none	food	2018-03-07	2018-03-07
GCF_011605535.1	GCA_000027065.2	GCF_011605535.1_ASM1160553v1	Cronobacter turicensis	0	2	1	Cronobacter turicensis	d__Bacteria;p__Pseudomonadota;c__Gammaproteobacteria;o__Enterobacterales;f__Enterobacteriaceae;g__Cronobacter;s__Cronobacter turicensis	China: Zhengzhou	none	Powdered Infant Formula	2020-03-22	2020-03-22
GCF_030012055.1	GCA_000027065.2	GCF_030012055.1_ASM3001205v1	Cronobacter turicensis	0	10	1	Cronobacter turicensis	d__Bacteria;p__Pseudomonadota;c__Gammaproteobacteria;o__Enterobacterales;f__Enterobacteriaceae;g__Cronobacter;s__Cronobacter turicensis	Ireland	none	Food;Infant food	2023-05-14	2023-05-14
GCF_030126525.1	GCA_000027065.2	GCF_030126525.1_ASM3012652v1	Cronobacter turicensis	0	6	2	Cronobacter turicensis	d__Bacteria;p__Pseudomonadota;c__Gammaproteobacteria;o__Enterobacterales;f__Enterobacteriaceae;g__Cronobacter;s__Cronobacter turicensis	Czech Republic	none	Lettuce	2023-05-28	2023-05-28
GCF_013363985.1	GCA_000027065.2	GCF_013363985.1_ASM1336398v1	Cronobacter turicensis	0	2	1	Cronobacter turicensis	d__Bacteria;p__Pseudomonadota;c__Gammaproteobacteria;o__Enterobacterales;f__Enterobacteriaceae;g__Cronobacter;s__Cronobacter turicensis	Israel: Tel Aviv	32.04 N 34.77 E	powdered infant formula	2020-06-21	2020-06-21
GCA_002421105.1	GCA_000027065.2	GCA_002421105.1_ASM242110v1	Cronobacter turicensis	0	3	1	Cronobacter turicensis	d__Bacteria;p__Pseudomonadota;c__Gammaproteobacteria;o__Enterobacterales;f__Enterobacteriaceae;g__Cronobacter;s__Cronobacter turicensis	USA:New York City	none	wood	2017-10-03	2017-10-03
GCF_030126485.1	GCA_000027065.2	GCF_030126485.1_ASM3012648v1	Cronobacter turicensis	0	4	2	Cronobacter turicensis	d__Bacteria;p__Pseudomonadota;c__Gammaproteobacteria;o__Enterobacterales;f__Enterobacteriaceae;g__Cronobacter;s__Cronobacter turicensis	Czech Republic	none	gloves	2023-05-28	2023-05-28
GCF_030025585.1	GCA_000027065.2	GCF_030025585.1_ASM3002558v1	Cronobacter turicensis	0	2	1	Cronobacter turicensis	d__Bacteria;p__Pseudomonadota;c__Gammaproteobacteria;o__Enterobacterales;f__Enterobacteriaceae;g__Cronobacter;s__Cronobacter turicensis	South Korea	none	nuts	2023-05-16	2023-05-16
GCF_011605625.1	GCA_000027065.2	GCF_011605625.1_ASM1160562v1	Cronobacter turicensis	0	2	1	Cronobacter turicensis	d__Bacteria;p__Pseudomonadota;c__Gammaproteobacteria;o__Enterobacterales;f__Enterobacteriaceae;g__Cronobacter;s__Cronobacter turicensis	China: Zhengzhou	none	Powdered Infant Formula	2020-03-22	2020-03-22
GCF_009938345.1	GCA_000027065.2	GCF_009938345.1_ASM993834v1	Cronobacter turicensis	0	2	1	Cronobacter turicensis	d__Bacteria;p__Pseudomonadota;c__Gammaproteobacteria;o__Enterobacterales;f__Enterobacteriaceae;g__Cronobacter;s__Cronobacter turicensis	China	none	water	2020-01-28	2020-01-28
GCF_030126545.1	GCA_000027065.2	GCF_030126545.1_ASM3012654v1	Cronobacter turicensis	0	4	2	Cronobacter turicensis	d__Bacteria;p__Pseudomonadota;c__Gammaproteobacteria;o__Enterobacterales;f__Enterobacteriaceae;g__Cronobacter;s__Cronobacter turicensis	Czech Republic	none	Well Water	2023-05-28	2023-05-28
GCF_030126595.1	GCA_000027065.2	GCF_030126595.1_ASM3012659v1	Cronobacter turicensis	0	7	2	Cronobacter turicensis	d__Bacteria;p__Pseudomonadota;c__Gammaproteobacteria;o__Enterobacterales;f__Enterobacteriaceae;g__Cronobacter;s__Cronobacter turicensis	Czech Republic	none	carrot	2023-05-28	2023-05-28
GCF_030126325.1	GCA_000027065.2	GCF_030126325.1_ASM3012632v1	Cronobacter turicensis	0	3	1	Cronobacter turicensis	d__Bacteria;p__Pseudomonadota;c__Gammaproteobacteria;o__Enterobacterales;f__Enterobacteriaceae;g__Cronobacter;s__Cronobacter turicensis	Czech Republic	none	gloves	2023-05-28	2023-05-28
GCA_000319515.1	GCA_000027065.2	GCA_000319515.1_ASM31951v1	Cronobacter turicensis	0	3	0	Cronobacter turicensis 564	d__Bacteria;p__Pseudomonadota;c__Gammaproteobacteria;o__Enterobacterales;f__Enterobacteriaceae;g__Cronobacter;s__Cronobacter turicensis	none	none	none	2012-12-03	2012-12-03
GCF_007845795.1	GCA_000027065.2	GCF_007845795.1_ASM784579v1	Cronobacter turicensis	0	3	2	Cronobacter turicensis	d__Bacteria;p__Pseudomonadota;c__Gammaproteobacteria;o__Enterobacterales;f__Enterobacteriaceae;g__Cronobacter;s__Cronobacter turicensis	USA: MD	none	fly surface	2019-08-05	2019-08-05
GCF_011066275.1	GCA_000027065.2	GCF_011066275.1_ASM1106627v1	Cronobacter turicensis	0	2	1	Cronobacter sp. EKM102R	d__Bacteria;p__Pseudomonadota;c__Gammaproteobacteria;o__Enterobacterales;f__Enterobacteriaceae;g__Cronobacter;s__Cronobacter turicensis	Canada: Guelph	none	seeds	2020-03-06	2020-03-06
GCF_001999505.1	GCA_000027065.2	GCF_001999505.1_ASM199950v1	Cronobacter turicensis	0	5	2	Cronobacter turicensis	d__Bacteria;p__Pseudomonadota;c__Gammaproteobacteria;o__Enterobacterales;f__Enterobacteriaceae;g__Cronobacter;s__Cronobacter turicensis	USA: MD	none	alimentary canal	2017-02-13	2017-02-13
GCF_030012035.1	GCA_000027065.2	GCF_030012035.1_ASM3001203v1	Cronobacter turicensis	0	3	1	Cronobacter turicensis	d__Bacteria;p__Pseudomonadota;c__Gammaproteobacteria;o__Enterobacterales;f__Enterobacteriaceae;g__Cronobacter;s__Cronobacter turicensis	Ireland	none	food	2023-05-14	2023-05-14
GCA_000027065.2	GCA_000027065.2	GCA_000027065.2_ASM2706v1	Cronobacter turicensis	0	4	3	Cronobacter turicensis z3032	d__Bacteria;p__Pseudomonadota;c__Gammaproteobacteria;o__Enterobacterales;f__Enterobacteriaceae;g__Cronobacter;s__Cronobacter turicensis	none	none	none	2011-02-17	2011-02-17
GCF_009938395.1	GCA_000027065.2	GCF_009938395.1_ASM993839v1	Cronobacter turicensis	0	3	1	Cronobacter turicensis	d__Bacteria;p__Pseudomonadota;c__Gammaproteobacteria;o__Enterobacterales;f__Enterobacteriaceae;g__Cronobacter;s__Cronobacter turicensis	China	none	stool	2020-01-28	2020-01-28
GCF_030026565.1	GCA_000027065.2	GCF_030026565.1_ASM3002656v1	Cronobacter turicensis	0	1	1	Cronobacter turicensis	d__Bacteria;p__Pseudomonadota;c__Gammaproteobacteria;o__Enterobacterales;f__Enterobacteriaceae;g__Cronobacter;s__Cronobacter turicensis	Ireland	none	milk powder	2023-05-16	2023-05-16
GCF_011605685.1	GCA_000027065.2	GCF_011605685.1_ASM1160568v1	Cronobacter turicensis	0	2	1	Cronobacter turicensis	d__Bacteria;p__Pseudomonadota;c__Gammaproteobacteria;o__Enterobacterales;f__Enterobacteriaceae;g__Cronobacter;s__Cronobacter turicensis	China: Zhengzhou	none	Powdered Infant Formula	2020-03-22	2020-03-22
GCF_002976545.1	GCA_000027065.2	GCF_002976545.1_ASM297654v1	Cronobacter turicensis	0	10	1	Cronobacter turicensis	d__Bacteria;p__Pseudomonadota;c__Gammaproteobacteria;o__Enterobacterales;f__Enterobacteriaceae;g__Cronobacter;s__Cronobacter turicensis	China	none	food	2018-03-07	2018-03-07
GCF_030025495.1	GCA_000027065.2	GCF_030025495.1_ASM3002549v1	Cronobacter turicensis	0	2	1	Cronobacter turicensis	d__Bacteria;p__Pseudomonadota;c__Gammaproteobacteria;o__Enterobacterales;f__Enterobacteriaceae;g__Cronobacter;s__Cronobacter turicensis	South Korea	none	nuts	2023-05-16	2023-05-16
GCF_030012105.1	GCA_000027065.2	GCF_030012105.1_ASM3001210v1	Cronobacter turicensis	0	6	3	Cronobacter turicensis	d__Bacteria;p__Pseudomonadota;c__Gammaproteobacteria;o__Enterobacterales;f__Enterobacteriaceae;g__Cronobacter;s__Cronobacter turicensis	Ireland	none	none	2023-05-14	2023-05-14
GCF_002976555.1	GCA_000027065.2	GCF_002976555.1_ASM297655v1	Cronobacter turicensis	0	2	1	Cronobacter turicensis	d__Bacteria;p__Pseudomonadota;c__Gammaproteobacteria;o__Enterobacterales;f__Enterobacteriaceae;g__Cronobacter;s__Cronobacter turicensis	China	none	food	2018-03-07	2018-03-07
GCF_030126305.1	GCA_000027065.2	GCF_030126305.1_ASM3012630v1	Cronobacter turicensis	0	3	2	Cronobacter turicensis	d__Bacteria;p__Pseudomonadota;c__Gammaproteobacteria;o__Enterobacterales;f__Enterobacteriaceae;g__Cronobacter;s__Cronobacter turicensis	Czech Republic	none	strawberry	2023-05-28	2023-05-28
GCF_030025545.1	GCA_000027065.2	GCF_030025545.1_ASM3002554v1	Cronobacter turicensis	0	2	1	Cronobacter turicensis	d__Bacteria;p__Pseudomonadota;c__Gammaproteobacteria;o__Enterobacterales;f__Enterobacteriaceae;g__Cronobacter;s__Cronobacter turicensis	South Korea	none	nuts	2023-05-16	2023-05-16
GCA_002321135.1	GCA_000027065.2	GCA_002321135.1_ASM232113v1	Cronobacter turicensis	0	11	1	Cronobacter turicensis	d__Bacteria;p__Pseudomonadota;c__Gammaproteobacteria;o__Enterobacterales;f__Enterobacteriaceae;g__Cronobacter;s__Cronobacter turicensis	USA:New York City	none	wood	2017-09-21	2017-09-21
GCF_030126465.1	GCA_000027065.2	GCF_030126465.1_ASM3012646v1	Cronobacter turicensis	0	4	2	Cronobacter turicensis	d__Bacteria;p__Pseudomonadota;c__Gammaproteobacteria;o__Enterobacterales;f__Enterobacteriaceae;g__Cronobacter;s__Cronobacter turicensis	Czech Republic	none	gloves	2023-05-28	2023-05-28
GCF_018904205.1	GCF_000406145.1	GCF_018904205.1_ASM1890420v1	Dickeya dadantii	0	0	0	Dickeya dadantii	d__Bacteria;p__Pseudomonadota;c__Gammaproteobacteria;o__Enterobacterales;f__Enterobacteriaceae;g__Dickeya;s__Dickeya dadantii	Taiwan: Taipei; Yang Ming Shan area	none	white-flowered calla lily	2021-06-16	2021-06-16
GCF_013168475.1	GCF_000406145.1	GCF_013168475.1_ASM1316847v1	Dickeya dadantii	0	4	0	Dickeya dadantii	d__Bacteria;p__Pseudomonadota;c__Gammaproteobacteria;o__Enterobacterales;f__Enterobacteriaceae;g__Dickeya;s__Dickeya dadantii	Japan: Saga	none	none	2020-05-26	2020-05-26
GCF_013168455.1	GCF_000406145.1	GCF_013168455.1_ASM1316845v1	Dickeya dadantii	0	0	0	Dickeya dadantii	d__Bacteria;p__Pseudomonadota;c__Gammaproteobacteria;o__Enterobacterales;f__Enterobacteriaceae;g__Dickeya;s__Dickeya dadantii	Japan: Fukushima	none	none	2020-05-26	2020-05-26
GCF_030168535.1	GCF_000406145.1	GCF_030168535.1_ASM3016853v1	Dickeya dadantii	0	0	0	Dickeya dadantii	d__Bacteria;p__Pseudomonadota;c__Gammaproteobacteria;o__Enterobacterales;f__Enterobacteriaceae;g__Dickeya;s__Dickeya dadantii	China: Guangzhou	none	Banana leaf sheaths	2023-06-05	2023-06-05
GCF_000406265.1	GCF_000406145.1	GCF_000406265.1_DDA3537_1.0	Dickeya dadantii	0	0	0	Dickeya dadantii NCPPB 3537	d__Bacteria;p__Pseudomonadota;c__Gammaproteobacteria;o__Enterobacterales;f__Enterobacteriaceae;g__Dickeya;s__Dickeya dadantii	none	none	none	2013-06-20	2013-06-20
GCF_013168465.1	GCF_000406145.1	GCF_013168465.1_ASM1316846v1	Dickeya dadantii	0	4	0	Dickeya dadantii	d__Bacteria;p__Pseudomonadota;c__Gammaproteobacteria;o__Enterobacterales;f__Enterobacteriaceae;g__Dickeya;s__Dickeya dadantii	Japan: Saga	none	none	2020-05-26	2020-05-26
GCF_013168495.1	GCF_000406145.1	GCF_013168495.1_ASM1316849v1	Dickeya dadantii	0	2	0	Dickeya dadantii	d__Bacteria;p__Pseudomonadota;c__Gammaproteobacteria;o__Enterobacterales;f__Enterobacteriaceae;g__Dickeya;s__Dickeya dadantii	Japan: Iwate	none	none	2020-05-26	2020-05-26
GCF_003049785.1	GCF_000406145.1	GCF_003049785.1_ASM304978v1	Dickeya dadantii	0	0	0	Dickeya dadantii	d__Bacteria;p__Pseudomonadota;c__Gammaproteobacteria;o__Enterobacterales;f__Enterobacteriaceae;g__Dickeya;s__Dickeya dadantii	Comoros	none	none	2018-04-12	2018-04-12
GCF_025643375.1	GCF_000406145.1	GCF_025643375.1_ASM2564337v1	Dickeya dadantii	0	0	0	Dickeya dadantii	d__Bacteria;p__Pseudomonadota;c__Gammaproteobacteria;o__Enterobacterales;f__Enterobacteriaceae;g__Dickeya;s__Dickeya dadantii	Philippines	none	none	2022-10-11	2022-10-11
GCF_000147055.1	GCF_000406145.1	GCF_000147055.1_ASM14705v1	Dickeya dadantii	0	0	0	Dickeya dadantii 3937	d__Bacteria;p__Pseudomonadota;c__Gammaproteobacteria;o__Enterobacterales;f__Enterobacteriaceae;g__Dickeya;s__Dickeya dadantii	none	none	none	2010-09-10	2010-09-10
GCF_020047155.1	GCF_000406145.1	GCF_020047155.1_ASM2004715v1	Dickeya dadantii	0	0	0	Dickeya dadantii	d__Bacteria;p__Pseudomonadota;c__Gammaproteobacteria;o__Enterobacterales;f__Enterobacteriaceae;g__Dickeya;s__Dickeya dadantii	China:xiapu;Fujian	none	none	2021-09-20	2021-09-20
GCF_000406145.1	GCF_000406145.1	GCF_000406145.1_DDA898_1.0	Dickeya dadantii	0	0	0	Dickeya dadantii NCPPB 898	d__Bacteria;p__Pseudomonadota;c__Gammaproteobacteria;o__Enterobacterales;f__Enterobacteriaceae;g__Dickeya;s__Dickeya dadantii	none	none	none	2013-06-20	2013-06-20
GCF_020406675.1	GCF_000406145.1	GCF_020406675.1_ASM2040667v1	Dickeya dadantii	0	0	0	Dickeya dadantii	d__Bacteria;p__Pseudomonadota;c__Gammaproteobacteria;o__Enterobacterales;f__Enterobacteriaceae;g__Dickeya;s__Dickeya dadantii	France: Durance River	43.76 N 5.15 E	fresh river water	2021-10-10	2021-10-10
GCF_000406185.1	GCF_000406145.1	GCF_000406185.1_DDA2976_1.0	Dickeya dadantii	0	0	0	Dickeya dadantii subsp. dieffenbachiae NCPPB 2976	d__Bacteria;p__Pseudomonadota;c__Gammaproteobacteria;o__Enterobacterales;f__Enterobacteriaceae;g__Dickeya;s__Dickeya dadantii	none	none	none	2013-06-20	2013-06-20
GCF_009903315.1	GCF_000406145.1	GCF_009903315.1_ASM990331v1	Dickeya dadantii	0	2	0	Dickeya dadantii	d__Bacteria;p__Pseudomonadota;c__Gammaproteobacteria;o__Enterobacterales;f__Enterobacteriaceae;g__Dickeya;s__Dickeya dadantii	Japan: Iwate	none	none	2020-01-17	2020-01-17
GCF_001995275.1	GCF_000406145.1	GCF_001995275.1_ASM199527v1	Dickeya dadantii	0	0	0	Dickeya dadantii	d__Bacteria;p__Pseudomonadota;c__Gammaproteobacteria;o__Enterobacterales;f__Enterobacteriaceae;g__Dickeya;s__Dickeya dadantii	China: Hangzhou; Zhejiang	30.3 N 120.2 E	sweet potato	2017-02-12	2017-02-12
GCF_018596235.1	GCF_000365305.1	GCF_018596235.1_ASM1859623v1	Dickeya dianthicola	0	0	0	Dickeya dianthicola	d__Bacteria;p__Pseudomonadota;c__Gammaproteobacteria;o__Enterobacterales;f__Enterobacteriaceae;g__Dickeya;s__Dickeya dianthicola	USA: New Jersey	none	potato	2021-05-29	2021-05-29
GCF_022748425.1	GCF_000365305.1	GCF_022748425.1_ASM2274842v1	Dickeya dianthicola	0	2	0	Dickeya dianthicola	d__Bacteria;p__Pseudomonadota;c__Gammaproteobacteria;o__Enterobacterales;f__Enterobacteriaceae;g__Dickeya;s__Dickeya dianthicola	Netherlands	none	plant tissue	2022-03-28	2022-03-28
GCF_022748065.1	GCF_000365305.1	GCF_022748065.1_ASM2274806v1	Dickeya dianthicola	0	1	0	Dickeya dianthicola	d__Bacteria;p__Pseudomonadota;c__Gammaproteobacteria;o__Enterobacterales;f__Enterobacteriaceae;g__Dickeya;s__Dickeya dianthicola	Netherlands	none	plant tissue	2022-03-28	2022-03-28
GCF_022750655.1	GCF_000365305.1	GCF_022750655.1_ASM2275065v1	Dickeya dianthicola	0	2	0	Dickeya dianthicola	d__Bacteria;p__Pseudomonadota;c__Gammaproteobacteria;o__Enterobacterales;f__Enterobacteriaceae;g__Dickeya;s__Dickeya dianthicola	Netherlands	none	plant tissue	2022-03-28	2022-03-28
GCF_022747755.1	GCF_000365305.1	GCF_022747755.1_ASM2274775v1	Dickeya dianthicola	0	1	0	Dickeya dianthicola	d__Bacteria;p__Pseudomonadota;c__Gammaproteobacteria;o__Enterobacterales;f__Enterobacteriaceae;g__Dickeya;s__Dickeya dianthicola	Netherlands	none	plant tissue	2022-03-28	2022-03-28
GCF_022748525.1	GCF_000365305.1	GCF_022748525.1_ASM2274852v1	Dickeya dianthicola	0	2	0	Dickeya dianthicola	d__Bacteria;p__Pseudomonadota;c__Gammaproteobacteria;o__Enterobacterales;f__Enterobacteriaceae;g__Dickeya;s__Dickeya dianthicola	Netherlands	none	plant tissue	2022-03-28	2022-03-28
GCF_009873535.1	GCF_000365305.1	GCF_009873535.1_ASM987353v1	Dickeya dianthicola	0	1	0	Dickeya dianthicola	d__Bacteria;p__Pseudomonadota;c__Gammaproteobacteria;o__Enterobacterales;f__Enterobacteriaceae;g__Dickeya;s__Dickeya dianthicola	France	none	none	2020-01-14	2020-01-14
GCF_018596255.1	GCF_000365305.1	GCF_018596255.1_ASM1859625v1	Dickeya dianthicola	0	0	0	Dickeya dianthicola	d__Bacteria;p__Pseudomonadota;c__Gammaproteobacteria;o__Enterobacterales;f__Enterobacteriaceae;g__Dickeya;s__Dickeya dianthicola	USA: Maine	none	pond water near potato field	2021-05-29	2021-05-29
GCF_016106855.1	GCF_000365305.1	GCF_016106855.1_ASM1610685v1	Dickeya dianthicola	0	1	0	Dickeya dianthicola	d__Bacteria;p__Pseudomonadota;c__Gammaproteobacteria;o__Enterobacterales;f__Enterobacteriaceae;g__Dickeya;s__Dickeya dianthicola	USA: New York State	none	none	2020-12-17	2020-12-17
GCF_002706485.1	GCF_000365305.1	GCF_002706485.1_ASM270648v1	Dickeya dianthicola	0	0	0	Dickeya dianthicola RNS04.9	d__Bacteria;p__Pseudomonadota;c__Gammaproteobacteria;o__Enterobacterales;f__Enterobacteriaceae;g__Dickeya;s__Dickeya dianthicola	none	none	none	2017-10-25	2017-10-25
GCF_022748555.1	GCF_000365305.1	GCF_022748555.1_ASM2274855v1	Dickeya dianthicola	0	4	0	Dickeya dianthicola	d__Bacteria;p__Pseudomonadota;c__Gammaproteobacteria;o__Enterobacterales;f__Enterobacteriaceae;g__Dickeya;s__Dickeya dianthicola	Switzerland	none	plant tissue	2022-03-28	2022-03-28
GCF_003595005.1	GCF_000365305.1	GCF_003595005.1_ASM359500v1	Dickeya dianthicola	0	2	0	Dickeya dianthicola	d__Bacteria;p__Pseudomonadota;c__Gammaproteobacteria;o__Enterobacterales;f__Enterobacteriaceae;g__Dickeya;s__Dickeya dianthicola	Morocco: Larache	none	Potato with blackleg symptoms	2018-09-25	2018-09-25
GCF_018361085.1	GCF_000365305.1	GCF_018361085.1_ASM1836108v1	Dickeya dianthicola	0	1	0	Dickeya dianthicola	d__Bacteria;p__Pseudomonadota;c__Gammaproteobacteria;o__Enterobacterales;f__Enterobacteriaceae;g__Dickeya;s__Dickeya dianthicola	USA: Maine_location2	none	potato	2021-05-14	2021-05-14
GCF_016106815.1	GCF_000365305.1	GCF_016106815.1_ASM1610681v1	Dickeya dianthicola	0	1	0	Dickeya dianthicola	d__Bacteria;p__Pseudomonadota;c__Gammaproteobacteria;o__Enterobacterales;f__Enterobacteriaceae;g__Dickeya;s__Dickeya dianthicola	USA: New York State	none	none	2020-12-17	2020-12-17
GCF_000975305.1	GCF_000365305.1	GCF_000975305.1_DdRNS04.9V1.0	Dickeya dianthicola	0	0	0	Dickeya dianthicola RNS04.9	d__Bacteria;p__Pseudomonadota;c__Gammaproteobacteria;o__Enterobacterales;f__Enterobacteriaceae;g__Dickeya;s__Dickeya dianthicola	none	none	solanum tunerosum	2015-05-13	2015-05-13
GCF_018596285.1	GCF_000365305.1	GCF_018596285.1_ASM1859628v1	Dickeya dianthicola	0	0	0	Dickeya dianthicola	d__Bacteria;p__Pseudomonadota;c__Gammaproteobacteria;o__Enterobacterales;f__Enterobacteriaceae;g__Dickeya;s__Dickeya dianthicola	USA: Pennsylvania	none	potato	2021-05-29	2021-05-29
GCF_022748385.1	GCF_000365305.1	GCF_022748385.1_ASM2274838v1	Dickeya dianthicola	0	2	0	Dickeya dianthicola	d__Bacteria;p__Pseudomonadota;c__Gammaproteobacteria;o__Enterobacterales;f__Enterobacteriaceae;g__Dickeya;s__Dickeya dianthicola	Netherlands	none	plant tissue	2022-03-28	2022-03-28
GCF_018596245.1	GCF_000365305.1	GCF_018596245.1_ASM1859624v1	Dickeya dianthicola	0	0	0	Dickeya dianthicola	d__Bacteria;p__Pseudomonadota;c__Gammaproteobacteria;o__Enterobacterales;f__Enterobacteriaceae;g__Dickeya;s__Dickeya dianthicola	USA: New Jersey	none	potato	2021-05-29	2021-05-29
GCF_022748105.1	GCF_000365305.1	GCF_022748105.1_ASM2274810v1	Dickeya dianthicola	0	4	0	Dickeya dianthicola	d__Bacteria;p__Pseudomonadota;c__Gammaproteobacteria;o__Enterobacterales;f__Enterobacteriaceae;g__Dickeya;s__Dickeya dianthicola	Netherlands	none	plant tissue	2022-03-28	2022-03-28
GCF_018628895.1	GCF_000365305.1	GCF_018628895.1_ASM1862889v1	Dickeya dianthicola	0	1	0	Dickeya dianthicola	d__Bacteria;p__Pseudomonadota;c__Gammaproteobacteria;o__Enterobacterales;f__Enterobacteriaceae;g__Dickeya;s__Dickeya dianthicola	USA: Maine	none	potato tuber	2021-06-02	2021-06-02
GCF_018361045.1	GCF_000365305.1	GCF_018361045.1_ASM1836104v1	Dickeya dianthicola	0	1	0	Dickeya dianthicola	d__Bacteria;p__Pseudomonadota;c__Gammaproteobacteria;o__Enterobacterales;f__Enterobacteriaceae;g__Dickeya;s__Dickeya dianthicola	USA: Pennsylvania	none	potato	2021-05-14	2021-05-14
GCF_022747985.1	GCF_000365305.1	GCF_022747985.1_ASM2274798v1	Dickeya dianthicola	0	1	0	Dickeya dianthicola	d__Bacteria;p__Pseudomonadota;c__Gammaproteobacteria;o__Enterobacterales;f__Enterobacteriaceae;g__Dickeya;s__Dickeya dianthicola	Switzerland	none	plant tissue	2022-03-28	2022-03-28
GCF_000365405.2	GCF_000365305.1	GCF_000365405.2_DDI3534_1.0	Dickeya dianthicola	0	1	0	Dickeya dianthicola NCPPB 3534	d__Bacteria;p__Pseudomonadota;c__Gammaproteobacteria;o__Enterobacterales;f__Enterobacteriaceae;g__Dickeya;s__Dickeya dianthicola	none	none	none	2013-05-07	2013-05-07
GCF_022747825.1	GCF_000365305.1	GCF_022747825.1_ASM2274782v1	Dickeya dianthicola	0	2	0	Dickeya dianthicola	d__Bacteria;p__Pseudomonadota;c__Gammaproteobacteria;o__Enterobacterales;f__Enterobacteriaceae;g__Dickeya;s__Dickeya dianthicola	Netherlands	none	plant tissue	2022-03-28	2022-03-28
GCF_003595075.1	GCF_000365305.1	GCF_003595075.1_ASM359507v1	Dickeya dianthicola	0	2	0	Dickeya dianthicola	d__Bacteria;p__Pseudomonadota;c__Gammaproteobacteria;o__Enterobacterales;f__Enterobacteriaceae;g__Dickeya;s__Dickeya dianthicola	Morocco: Larache	none	Potato with blackleg symptoms	2018-09-25	2018-09-25
GCF_022748465.1	GCF_000365305.1	GCF_022748465.1_ASM2274846v1	Dickeya dianthicola	0	1	0	Dickeya dianthicola	d__Bacteria;p__Pseudomonadota;c__Gammaproteobacteria;o__Enterobacterales;f__Enterobacteriaceae;g__Dickeya;s__Dickeya dianthicola	Netherlands	none	plant tissue	2022-03-28	2022-03-28
GCF_016106945.1	GCF_000365305.1	GCF_016106945.1_ASM1610694v1	Dickeya dianthicola	0	1	0	Dickeya dianthicola	d__Bacteria;p__Pseudomonadota;c__Gammaproteobacteria;o__Enterobacterales;f__Enterobacteriaceae;g__Dickeya;s__Dickeya dianthicola	USA: New York State	none	none	2020-12-17	2020-12-17
GCF_018361105.1	GCF_000365305.1	GCF_018361105.1_ASM1836110v1	Dickeya dianthicola	0	1	0	Dickeya dianthicola	d__Bacteria;p__Pseudomonadota;c__Gammaproteobacteria;o__Enterobacterales;f__Enterobacteriaceae;g__Dickeya;s__Dickeya dianthicola	USA: Maine_location1	none	potato	2021-05-14	2021-05-14
GCF_002906735.1	GCF_000365305.1	GCF_002906735.1_ASM290673v1	Dickeya dianthicola	0	1	0	Dickeya dianthicola	d__Bacteria;p__Pseudomonadota;c__Gammaproteobacteria;o__Enterobacterales;f__Enterobacteriaceae;g__Dickeya;s__Dickeya dianthicola	USA	none	none	2018-01-30	2018-01-30
GCF_022747695.1	GCF_000365305.1	GCF_022747695.1_ASM2274769v1	Dickeya dianthicola	0	2	0	Dickeya dianthicola	d__Bacteria;p__Pseudomonadota;c__Gammaproteobacteria;o__Enterobacterales;f__Enterobacteriaceae;g__Dickeya;s__Dickeya dianthicola	Netherlands	none	plant tissue	2022-03-28	2022-03-28
GCF_016106895.1	GCF_000365305.1	GCF_016106895.1_ASM1610689v1	Dickeya dianthicola	0	1	0	Dickeya dianthicola	d__Bacteria;p__Pseudomonadota;c__Gammaproteobacteria;o__Enterobacterales;f__Enterobacteriaceae;g__Dickeya;s__Dickeya dianthicola	USA: New York State	none	none	2020-12-17	2020-12-17
GCF_022747725.1	GCF_000365305.1	GCF_022747725.1_ASM2274772v1	Dickeya dianthicola	0	2	0	Dickeya dianthicola	d__Bacteria;p__Pseudomonadota;c__Gammaproteobacteria;o__Enterobacterales;f__Enterobacteriaceae;g__Dickeya;s__Dickeya dianthicola	Netherlands	none	plant tissue	2022-03-28	2022-03-28
GCF_018361185.1	GCF_000365305.1	GCF_018361185.1_ASM1836118v1	Dickeya dianthicola	0	1	0	Dickeya dianthicola	d__Bacteria;p__Pseudomonadota;c__Gammaproteobacteria;o__Enterobacterales;f__Enterobacteriaceae;g__Dickeya;s__Dickeya dianthicola	USA: New York_location2	none	potato	2021-05-14	2021-05-14
GCF_018361165.1	GCF_000365305.1	GCF_018361165.1_ASM1836116v1	Dickeya dianthicola	0	1	0	Dickeya dianthicola	d__Bacteria;p__Pseudomonadota;c__Gammaproteobacteria;o__Enterobacterales;f__Enterobacteriaceae;g__Dickeya;s__Dickeya dianthicola	USA: New York_location3	none	potato	2021-05-14	2021-05-14
GCF_018361125.1	GCF_000365305.1	GCF_018361125.1_ASM1836112v1	Dickeya dianthicola	0	1	0	Dickeya dianthicola	d__Bacteria;p__Pseudomonadota;c__Gammaproteobacteria;o__Enterobacterales;f__Enterobacteriaceae;g__Dickeya;s__Dickeya dianthicola	USA: New Jersey	none	potato	2021-05-14	2021-05-14
GCF_000430955.1	GCF_000365305.1	GCF_000430955.1_DDIIPO980_1.0	Dickeya dianthicola	0	1	0	Dickeya dianthicola IPO 980	d__Bacteria;p__Pseudomonadota;c__Gammaproteobacteria;o__Enterobacterales;f__Enterobacteriaceae;g__Dickeya;s__Dickeya dianthicola	none	none	none	2013-07-17	2013-07-17
GCF_009873565.1	GCF_000365305.1	GCF_009873565.1_ASM987356v1	Dickeya dianthicola	0	3	0	Dickeya dianthicola	d__Bacteria;p__Pseudomonadota;c__Gammaproteobacteria;o__Enterobacterales;f__Enterobacteriaceae;g__Dickeya;s__Dickeya dianthicola	France	none	none	2020-01-14	2020-01-14
GCF_000365365.1	GCF_000365305.1	GCF_000365365.1_DDIGBBC2039_1.0	Dickeya dianthicola	0	0	0	Dickeya dianthicola GBBC 2039	d__Bacteria;p__Pseudomonadota;c__Gammaproteobacteria;o__Enterobacterales;f__Enterobacteriaceae;g__Dickeya;s__Dickeya dianthicola	none	none	none	2013-05-07	2013-05-07
GCF_016106885.1	GCF_000365305.1	GCF_016106885.1_ASM1610688v1	Dickeya dianthicola	0	1	0	Dickeya dianthicola	d__Bacteria;p__Pseudomonadota;c__Gammaproteobacteria;o__Enterobacterales;f__Enterobacteriaceae;g__Dickeya;s__Dickeya dianthicola	USA: New York State	none	none	2020-12-17	2020-12-17
GCF_016106695.1	GCF_000365305.1	GCF_016106695.1_ASM1610669v1	Dickeya dianthicola	0	1	0	Dickeya dianthicola	d__Bacteria;p__Pseudomonadota;c__Gammaproteobacteria;o__Enterobacterales;f__Enterobacteriaceae;g__Dickeya;s__Dickeya dianthicola	USA: New York State	none	none	2020-12-17	2020-12-17
GCF_022748365.1	GCF_000365305.1	GCF_022748365.1_ASM2274836v1	Dickeya dianthicola	0	1	0	Dickeya dianthicola	d__Bacteria;p__Pseudomonadota;c__Gammaproteobacteria;o__Enterobacterales;f__Enterobacteriaceae;g__Dickeya;s__Dickeya dianthicola	Switzerland	none	plant tissue	2022-03-28	2022-03-28
GCF_016106785.1	GCF_000365305.1	GCF_016106785.1_ASM1610678v1	Dickeya dianthicola	0	1	0	Dickeya dianthicola	d__Bacteria;p__Pseudomonadota;c__Gammaproteobacteria;o__Enterobacterales;f__Enterobacteriaceae;g__Dickeya;s__Dickeya dianthicola	USA: New York State	none	none	2020-12-17	2020-12-17
GCF_009873515.1	GCF_000365305.1	GCF_009873515.1_ASM987351v1	Dickeya dianthicola	0	1	0	Dickeya dianthicola	d__Bacteria;p__Pseudomonadota;c__Gammaproteobacteria;o__Enterobacterales;f__Enterobacteriaceae;g__Dickeya;s__Dickeya dianthicola	France	none	none	2020-01-14	2020-01-14
GCF_000365305.1	GCF_000365305.1	GCF_000365305.1_DDI453_v1.0	Dickeya dianthicola	0	0	0	Dickeya dianthicola NCPPB 453	d__Bacteria;p__Pseudomonadota;c__Gammaproteobacteria;o__Enterobacterales;f__Enterobacteriaceae;g__Dickeya;s__Dickeya dianthicola	none	none	none	2013-05-07	2013-05-07
GCF_009874285.1	GCF_000365305.1	GCF_009874285.1_ASM987428v1	Dickeya dianthicola	0	3	0	Dickeya dianthicola	d__Bacteria;p__Pseudomonadota;c__Gammaproteobacteria;o__Enterobacterales;f__Enterobacteriaceae;g__Dickeya;s__Dickeya dianthicola	Switzerland	none	none	2020-01-14	2020-01-14
GCF_016106935.1	GCF_000365305.1	GCF_016106935.1_ASM1610693v1	Dickeya dianthicola	0	1	0	Dickeya dianthicola	d__Bacteria;p__Pseudomonadota;c__Gammaproteobacteria;o__Enterobacterales;f__Enterobacteriaceae;g__Dickeya;s__Dickeya dianthicola	USA: New York State	none	none	2020-12-17	2020-12-17
GCF_022747745.1	GCF_000365305.1	GCF_022747745.1_ASM2274774v1	Dickeya dianthicola	0	1	0	Dickeya dianthicola	d__Bacteria;p__Pseudomonadota;c__Gammaproteobacteria;o__Enterobacterales;f__Enterobacteriaceae;g__Dickeya;s__Dickeya dianthicola	Switzerland	none	plant tissue	2022-03-28	2022-03-28
GCF_016106805.1	GCF_000365305.1	GCF_016106805.1_ASM1610680v1	Dickeya dianthicola	0	1	0	Dickeya dianthicola	d__Bacteria;p__Pseudomonadota;c__Gammaproteobacteria;o__Enterobacterales;f__Enterobacteriaceae;g__Dickeya;s__Dickeya dianthicola	USA: New York State	none	none	2020-12-17	2020-12-17
GCF_018361065.1	GCF_000365305.1	GCF_018361065.1_ASM1836106v1	Dickeya dianthicola	0	1	0	Dickeya dianthicola	d__Bacteria;p__Pseudomonadota;c__Gammaproteobacteria;o__Enterobacterales;f__Enterobacteriaceae;g__Dickeya;s__Dickeya dianthicola	USA: Maine_location3	none	potato	2021-05-14	2021-05-14
GCF_016106985.1	GCF_000365305.1	GCF_016106985.1_ASM1610698v1	Dickeya dianthicola	0	1	0	Dickeya dianthicola	d__Bacteria;p__Pseudomonadota;c__Gammaproteobacteria;o__Enterobacterales;f__Enterobacteriaceae;g__Dickeya;s__Dickeya dianthicola	USA: New York State	none	none	2020-12-17	2020-12-17
GCF_022871065.1	GCF_000365305.1	GCF_022871065.1_ASM2287106v1	Dickeya dianthicola	0	1	0	Dickeya dianthicola	d__Bacteria;p__Pseudomonadota;c__Gammaproteobacteria;o__Enterobacterales;f__Enterobacteriaceae;g__Dickeya;s__Dickeya dianthicola	Morocco	none	none	2022-04-11	2022-04-11
GCF_022747685.1	GCF_000365305.1	GCF_022747685.1_ASM2274768v1	Dickeya dianthicola	0	0	0	Dickeya dianthicola	d__Bacteria;p__Pseudomonadota;c__Gammaproteobacteria;o__Enterobacterales;f__Enterobacteriaceae;g__Dickeya;s__Dickeya dianthicola	Netherlands	none	plant tissue	2022-03-28	2022-03-28
GCF_018361245.1	GCF_000365305.1	GCF_018361245.1_ASM1836124v1	Dickeya dianthicola	0	1	0	Dickeya dianthicola	d__Bacteria;p__Pseudomonadota;c__Gammaproteobacteria;o__Enterobacterales;f__Enterobacteriaceae;g__Dickeya;s__Dickeya dianthicola	USA: Virginia_location1	none	potato	2021-05-14	2021-05-14
GCF_002906725.1	GCF_000365305.1	GCF_002906725.1_ASM290672v1	Dickeya dianthicola	0	1	0	Dickeya dianthicola	d__Bacteria;p__Pseudomonadota;c__Gammaproteobacteria;o__Enterobacterales;f__Enterobacteriaceae;g__Dickeya;s__Dickeya dianthicola	USA	none	none	2018-01-30	2018-01-30
GCF_016106925.1	GCF_000365305.1	GCF_016106925.1_ASM1610692v1	Dickeya dianthicola	0	1	0	Dickeya dianthicola	d__Bacteria;p__Pseudomonadota;c__Gammaproteobacteria;o__Enterobacterales;f__Enterobacteriaceae;g__Dickeya;s__Dickeya dianthicola	USA: New York State	none	none	2020-12-17	2020-12-17
GCF_016106725.1	GCF_000365305.1	GCF_016106725.1_ASM1610672v1	Dickeya dianthicola	0	1	0	Dickeya dianthicola	d__Bacteria;p__Pseudomonadota;c__Gammaproteobacteria;o__Enterobacterales;f__Enterobacteriaceae;g__Dickeya;s__Dickeya dianthicola	USA: New York State	none	none	2020-12-17	2020-12-17
GCF_022748005.1	GCF_000365305.1	GCF_022748005.1_ASM2274800v1	Dickeya dianthicola	0	4	0	Dickeya dianthicola	d__Bacteria;p__Pseudomonadota;c__Gammaproteobacteria;o__Enterobacterales;f__Enterobacteriaceae;g__Dickeya;s__Dickeya dianthicola	Switzerland	none	plant tissue	2022-03-28	2022-03-28
GCF_014893095.1	GCF_000365305.1	GCF_014893095.1_ASM1489309v1	Dickeya dianthicola	0	0	0	Dickeya dianthicola	d__Bacteria;p__Pseudomonadota;c__Gammaproteobacteria;o__Enterobacterales;f__Enterobacteriaceae;g__Dickeya;s__Dickeya dianthicola	USA: New York	none	New Guinea Impatiens	2020-10-19	2020-10-19
GCF_016106715.1	GCF_000365305.1	GCF_016106715.1_ASM1610671v1	Dickeya dianthicola	0	1	0	Dickeya dianthicola	d__Bacteria;p__Pseudomonadota;c__Gammaproteobacteria;o__Enterobacterales;f__Enterobacteriaceae;g__Dickeya;s__Dickeya dianthicola	USA: New York State	none	none	2020-12-17	2020-12-17
GCF_022747795.1	GCF_000365305.1	GCF_022747795.1_ASM2274779v1	Dickeya dianthicola	0	3	0	Dickeya dianthicola	d__Bacteria;p__Pseudomonadota;c__Gammaproteobacteria;o__Enterobacterales;f__Enterobacteriaceae;g__Dickeya;s__Dickeya dianthicola	Switzerland	none	plant tissue	2022-03-28	2022-03-28
GCF_022747785.1	GCF_000365305.1	GCF_022747785.1_ASM2274778v1	Dickeya dianthicola	0	1	0	Dickeya dianthicola	d__Bacteria;p__Pseudomonadota;c__Gammaproteobacteria;o__Enterobacterales;f__Enterobacteriaceae;g__Dickeya;s__Dickeya dianthicola	Netherlands	none	plant tissue	2022-03-28	2022-03-28
GCF_003049805.1	GCF_002812485.1	GCF_003049805.1_ASM304980v1	Dickeya fangzhongdai	0	0	0	Dickeya sp. Secpp 1600	d__Bacteria;p__Pseudomonadota;c__Gammaproteobacteria;o__Enterobacterales;f__Enterobacteriaceae;g__Dickeya;s__Dickeya fangzhongdai	China:Hunan	none	none	2018-04-12	2018-04-12
GCF_017656535.1	GCF_002812485.1	GCF_017656535.1_ASM1765653v1	Dickeya fangzhongdai	0	0	0	Dickeya fangzhongdai	d__Bacteria;p__Pseudomonadota;c__Gammaproteobacteria;o__Enterobacterales;f__Enterobacteriaceae;g__Dickeya;s__Dickeya fangzhongdai	Canada: Charlottetown	46.15 N 63.08 W	Market	2021-04-01	2021-04-01
GCF_024971955.1	GCF_002812485.1	GCF_024971955.1_ASM2497195v1	Dickeya fangzhongdai	0	0	0	Dickeya fangzhongdai	d__Bacteria;p__Pseudomonadota;c__Gammaproteobacteria;o__Enterobacterales;f__Enterobacteriaceae;g__Dickeya;s__Dickeya fangzhongdai	China: Fujian	none	none	2022-09-06	2022-09-06
GCF_014642955.1	GCF_002812485.1	GCF_014642955.1_ASM1464295v1	Dickeya fangzhongdai	0	1	1	Dickeya fangzhongdai	d__Bacteria;p__Pseudomonadota;c__Gammaproteobacteria;o__Enterobacterales;f__Enterobacteriaceae;g__Dickeya;s__Dickeya fangzhongdai	none	none	none	2020-09-12	2020-09-12
GCF_002812485.1	GCF_002812485.1	GCF_002812485.1_ASM281248v1	Dickeya fangzhongdai	0	1	1	Dickeya fangzhongdai	d__Bacteria;p__Pseudomonadota;c__Gammaproteobacteria;o__Enterobacterales;f__Enterobacteriaceae;g__Dickeya;s__Dickeya fangzhongdai	China:Jiangshan;Zhejiang	28.30 N 118.22 E	none	2017-12-06	2017-12-06
GCF_000406305.1	GCF_002812485.1	GCF_000406305.1_DXXMK7_1.0	Dickeya fangzhongdai	0	0	0	Dickeya sp. MK7	d__Bacteria;p__Pseudomonadota;c__Gammaproteobacteria;o__Enterobacterales;f__Enterobacteriaceae;g__Dickeya;s__Dickeya fangzhongdai	none	none	none	2013-06-20	2013-06-20
GCF_000406205.1	GCF_002812485.1	GCF_000406205.1_DXX3274_1.0	Dickeya fangzhongdai	0	1	0	Dickeya sp. NCPPB 3274	d__Bacteria;p__Pseudomonadota;c__Gammaproteobacteria;o__Enterobacterales;f__Enterobacteriaceae;g__Dickeya;s__Dickeya fangzhongdai	none	none	none	2013-06-20	2013-06-20
GCF_030544745.1	GCF_002812485.1	GCF_030544745.1_ASM3054474v1	Dickeya fangzhongdai	0	0	0	Dickeya fangzhongdai	d__Bacteria;p__Pseudomonadota;c__Gammaproteobacteria;o__Enterobacterales;f__Enterobacteriaceae;g__Dickeya;s__Dickeya fangzhongdai	USA:Hawaii	21.4389 N 158.0001 W	Taro (corm)	2023-07-26	2023-07-26
GCF_000803195.1	GCF_002812485.1	GCF_000803195.1_ASM80319v1	Dickeya fangzhongdai	0	2	0	Dickeya fangzhongdai	d__Bacteria;p__Pseudomonadota;c__Gammaproteobacteria;o__Enterobacterales;f__Enterobacteriaceae;g__Dickeya;s__Dickeya fangzhongdai	Malaysia	none	waterfall	2014-12-17	2014-12-17
GCF_001187965.2	GCF_002812485.1	GCF_001187965.2_ASM118796v2	Dickeya fangzhongdai	0	2	1	Dickeya fangzhongdai	d__Bacteria;p__Pseudomonadota;c__Gammaproteobacteria;o__Enterobacterales;f__Enterobacteriaceae;g__Dickeya;s__Dickeya fangzhongdai	Slovenia	46.63 N 16.34 E	agricultural environmental material	2019-01-07	2019-01-07
GCF_009873225.2	GCF_002812485.1	GCF_009873225.2_ASM987322v2	Dickeya fangzhongdai	0	0	0	Dickeya fangzhongdai	d__Bacteria;p__Pseudomonadota;c__Gammaproteobacteria;o__Enterobacterales;f__Enterobacteriaceae;g__Dickeya;s__Dickeya fangzhongdai	USA: Orange County; New York	none	none	2022-03-09	2022-03-09
GCF_022385255.1	GCF_002812485.1	GCF_022385255.1_ASM2238525v1	Dickeya fangzhongdai	0	0	1	Dickeya fangzhongdai	d__Bacteria;p__Pseudomonadota;c__Gammaproteobacteria;o__Enterobacterales;f__Enterobacteriaceae;g__Dickeya;s__Dickeya fangzhongdai	USA: Long Island; New York	none	greenhouse	2022-02-24	2022-02-24
GCF_003628775.1	GCF_002812485.1	GCF_003628775.1_ASM362877v1	Dickeya fangzhongdai	0	1	0	Dickeya fangzhongdai	d__Bacteria;p__Pseudomonadota;c__Gammaproteobacteria;o__Enterobacterales;f__Enterobacteriaceae;g__Dickeya;s__Dickeya fangzhongdai	China: Guangzhou	23.06 N 113.15 E	orchids affected by bacterial soft rot	2018-10-11	2018-10-11
GCF_014854775.1	GCF_002812485.1	GCF_014854775.1_ASM1485477v1	Dickeya fangzhongdai	0	1	1	Dickeya fangzhongdai	d__Bacteria;p__Pseudomonadota;c__Gammaproteobacteria;o__Enterobacterales;f__Enterobacteriaceae;g__Dickeya;s__Dickeya fangzhongdai	China: Quzhou	none	none	2020-10-06	2020-10-06
GCF_000758345.1	GCF_002812485.1	GCF_000758345.1_ASM75834v1	Dickeya fangzhongdai	0	0	0	Dickeya fangzhongdai	d__Bacteria;p__Pseudomonadota;c__Gammaproteobacteria;o__Enterobacterales;f__Enterobacteriaceae;g__Dickeya;s__Dickeya fangzhongdai	Malaysia	none	waterfall	2014-09-26	2014-09-26
GCF_029320885.1	GCF_002812485.1	GCF_029320885.1_ASM2932088v1	Dickeya fangzhongdai	0	0	0	Dickeya fangzhongdai	d__Bacteria;p__Pseudomonadota;c__Gammaproteobacteria;o__Enterobacterales;f__Enterobacteriaceae;g__Dickeya;s__Dickeya fangzhongdai	China: Shaoguan; Guangdong	none	plant tissue	2023-03-21	2023-03-21
GCF_001187975.3	GCF_002812485.1	GCF_001187975.3_ASM118797v3	Dickeya fangzhongdai	0	0	0	Dickeya fangzhongdai	d__Bacteria;p__Pseudomonadota;c__Gammaproteobacteria;o__Enterobacterales;f__Enterobacteriaceae;g__Dickeya;s__Dickeya fangzhongdai	Slovenia	46.63 N 16.34 E	agricultural environmental material	2021-12-07	2021-12-07
GCF_017897305.1	GCF_009372235.1	GCF_017897305.1_ASM1789730v1	Dickeya oryzae	0	0	0	Dickeya oryzae	d__Bacteria;p__Pseudomonadota;c__Gammaproteobacteria;o__Enterobacterales;f__Enterobacteriaceae;g__Dickeya;s__Dickeya oryzae	France: lac Boufflers	45.95 N 4.88 E	fresh water	2021-04-10	2021-04-10
GCF_024124785.1	GCF_009372235.1	GCF_024124785.1_ASM2412478v1	Dickeya oryzae	0	0	0	Dickeya oryzae	d__Bacteria;p__Pseudomonadota;c__Gammaproteobacteria;o__Enterobacterales;f__Enterobacteriaceae;g__Dickeya;s__Dickeya oryzae	Australia: Queensland; North Queensland	16.913986 S 145.707322 E	agricultural soil [ENVO:00002259]| plant matter [ENVO:01001121]	2022-07-02	2022-07-02
GCF_000406045.1	GCF_009372235.1	GCF_000406045.1_DZERW192_1.0	Dickeya oryzae	0	0	0	Dickeya oryzae	d__Bacteria;p__Pseudomonadota;c__Gammaproteobacteria;o__Enterobacterales;f__Enterobacteriaceae;g__Dickeya;s__Dickeya oryzae	none	none	none	2013-06-20	2013-06-20
GCA_024499035.1	GCF_009372235.1	GCA_024499035.1_ASM2449903v1	Dickeya oryzae	0	0	0	Dickeya zeae	d__Bacteria;p__Pseudomonadota;c__Gammaproteobacteria;o__Enterobacterales;f__Enterobacteriaceae;g__Dickeya;s__Dickeya oryzae	China: Wuhu	none	none	2022-08-01	2022-08-01
GCA_019464615.1	GCF_009372235.1	GCA_019464615.1_ASM1946461v1	Dickeya oryzae	0	0	0	Dickeya zeae	d__Bacteria;p__Pseudomonadota;c__Gammaproteobacteria;o__Enterobacterales;f__Enterobacteriaceae;g__Dickeya;s__Dickeya oryzae	USA: Hawaii	21.31 N 158.02 W	Pineapple	2021-08-09	2021-08-09
GCF_009372235.1	GCF_009372235.1	GCF_009372235.1_ASM937223v1	Dickeya oryzae	0	0	0	Dickeya oryzae	d__Bacteria;p__Pseudomonadota;c__Gammaproteobacteria;o__Enterobacterales;f__Enterobacteriaceae;g__Dickeya;s__Dickeya oryzae	China: Hunan	none	none	2019-10-28	2019-10-28
GCF_023212925.1	GCF_009372235.1	GCF_023212925.1_ASM2321292v1	Dickeya oryzae	0	0	0	Dickeya zeae	d__Bacteria;p__Pseudomonadota;c__Gammaproteobacteria;o__Enterobacterales;f__Enterobacteriaceae;g__Dickeya;s__Dickeya oryzae	USA:Hawaii	21.31 N 158.02 W	Pineapple	2022-05-02	2022-05-02
GCA_000816045.1	GCF_009372235.1	GCA_000816045.1_ASM81604v1	Dickeya oryzae	0	0	0	Dickeya zeae EC1	d__Bacteria;p__Pseudomonadota;c__Gammaproteobacteria;o__Enterobacterales;f__Enterobacteriaceae;g__Dickeya;s__Dickeya oryzae	none	none	none	2015-01-07	2015-01-07
GCF_012278405.1	GCF_009372235.1	GCF_012278405.1_ASM1227840v1	Dickeya oryzae	0	0	0	Dickeya zeae	d__Bacteria;p__Pseudomonadota;c__Gammaproteobacteria;o__Enterobacterales;f__Enterobacteriaceae;g__Dickeya;s__Dickeya oryzae	China: Guangdong	none	none	2020-04-14	2020-04-14
GCF_017897245.1	GCF_009372235.1	GCF_017897245.1_ASM1789724v1	Dickeya oryzae	0	1	0	Dickeya oryzae	d__Bacteria;p__Pseudomonadota;c__Gammaproteobacteria;o__Enterobacterales;f__Enterobacteriaceae;g__Dickeya;s__Dickeya oryzae	France: canal Crillon	43.94 N 4.88 E	fresh water	2021-04-10	2021-04-10
GCF_000406225.1	GCF_009372235.1	GCF_000406225.1_DZE3531_1.0	Dickeya oryzae	0	0	0	Dickeya zeae NCPPB 3531	d__Bacteria;p__Pseudomonadota;c__Gammaproteobacteria;o__Enterobacterales;f__Enterobacteriaceae;g__Dickeya;s__Dickeya oryzae	none	none	none	2013-06-20	2013-06-20
GCF_001417915.1	GCF_001644705.1	GCF_001417915.1_Dsl_1.0	Dickeya solani	0	0	0	Dickeya solani	d__Bacteria;p__Pseudomonadota;c__Gammaproteobacteria;o__Enterobacterales;f__Enterobacteriaceae;g__Dickeya;s__Dickeya solani	Netherlands	none	none	2015-10-28	2015-10-28
GCF_009874395.1	GCF_001644705.1	GCF_009874395.1_ASM987439v1	Dickeya solani	0	0	0	Dickeya solani	d__Bacteria;p__Pseudomonadota;c__Gammaproteobacteria;o__Enterobacterales;f__Enterobacteriaceae;g__Dickeya;s__Dickeya solani	France	none	none	2020-01-14	2020-01-14
GCF_000365285.1	GCF_001644705.1	GCF_000365285.1_DSOMK10_1.0	Dickeya solani	0	0	0	Dickeya solani MK10	d__Bacteria;p__Pseudomonadota;c__Gammaproteobacteria;o__Enterobacterales;f__Enterobacteriaceae;g__Dickeya;s__Dickeya solani	none	none	none	2013-05-07	2013-05-07
GCF_026891415.1	GCF_001644705.1	GCF_026891415.1_ASM2689141v1	Dickeya solani	0	0	0	Dickeya solani	d__Bacteria;p__Pseudomonadota;c__Gammaproteobacteria;o__Enterobacterales;f__Enterobacteriaceae;g__Dickeya;s__Dickeya solani	France	46.2276 N 2.2137 E	plant tissue showing soft rot symptoms	2022-12-13	2022-12-13
GCF_016404925.1	GCF_001644705.1	GCF_016404925.1_ASM1640492v1	Dickeya solani	0	0	0	Dickeya solani	d__Bacteria;p__Pseudomonadota;c__Gammaproteobacteria;o__Enterobacterales;f__Enterobacteriaceae;g__Dickeya;s__Dickeya solani	Switzerland	none	potato	2020-12-26	2020-12-26
GCF_000400565.1	GCF_001644705.1	GCF_000400565.1_DSOGBBC2040_1.0	Dickeya solani	0	0	0	Dickeya solani GBBC 2040	d__Bacteria;p__Pseudomonadota;c__Gammaproteobacteria;o__Enterobacterales;f__Enterobacteriaceae;g__Dickeya;s__Dickeya solani	none	none	none	2013-05-22	2013-05-22
GCF_000474655.1	GCF_001644705.1	GCF_000474655.1_Dickeya1.0	Dickeya solani	0	0	0	Dickeya solani D s0432-1	d__Bacteria;p__Pseudomonadota;c__Gammaproteobacteria;o__Enterobacterales;f__Enterobacteriaceae;g__Dickeya;s__Dickeya solani	Finland: Helsinki	none	stem	2013-10-18	2013-10-18
GCF_009874405.1	GCF_001644705.1	GCF_009874405.1_ASM987440v1	Dickeya solani	0	0	0	Dickeya solani	d__Bacteria;p__Pseudomonadota;c__Gammaproteobacteria;o__Enterobacterales;f__Enterobacteriaceae;g__Dickeya;s__Dickeya solani	France	none	none	2020-01-14	2020-01-14
GCF_013334125.1	GCF_001644705.1	GCF_013334125.1_ASM1333412v1	Dickeya solani	0	0	0	Dickeya solani	d__Bacteria;p__Pseudomonadota;c__Gammaproteobacteria;o__Enterobacterales;f__Enterobacteriaceae;g__Dickeya;s__Dickeya solani	Poland	none	none	2020-06-11	2020-06-11
GCA_013339845.1	GCF_001644705.1	GCA_013339845.1_ASM1333984v1	Dickeya solani	0	0	0	Dickeya solani	d__Bacteria;p__Pseudomonadota;c__Gammaproteobacteria;o__Enterobacterales;f__Enterobacteriaceae;g__Dickeya;s__Dickeya solani	Poland	none	none	2020-06-12	2020-06-12
GCF_009874415.1	GCF_001644705.1	GCF_009874415.1_ASM987441v1	Dickeya solani	0	0	0	Dickeya solani	d__Bacteria;p__Pseudomonadota;c__Gammaproteobacteria;o__Enterobacterales;f__Enterobacteriaceae;g__Dickeya;s__Dickeya solani	Switzerland	none	none	2020-01-14	2020-01-14
GCF_002846975.1	GCF_001644705.1	GCF_002846975.1_ASM284697v1	Dickeya solani	0	0	0	Dickeya solani D s0432-1	d__Bacteria;p__Pseudomonadota;c__Gammaproteobacteria;o__Enterobacterales;f__Enterobacteriaceae;g__Dickeya;s__Dickeya solani	Finland	none	none	2017-12-21	2017-12-21
GCF_014751545.1	GCF_001644705.1	GCF_014751545.1_ASM1475154v1	Dickeya solani	0	0	0	Dickeya solani	d__Bacteria;p__Pseudomonadota;c__Gammaproteobacteria;o__Enterobacterales;f__Enterobacteriaceae;g__Dickeya;s__Dickeya solani	Russia:Moscow Region	none	none	2020-09-25	2020-09-25
GCF_000365345.1	GCF_001644705.1	GCF_000365345.1_DSOMK16_1.0	Dickeya solani	0	0	0	Dickeya solani MK16	d__Bacteria;p__Pseudomonadota;c__Gammaproteobacteria;o__Enterobacterales;f__Enterobacteriaceae;g__Dickeya;s__Dickeya solani	none	none	none	2013-05-07	2013-05-07
GCF_009873555.1	GCF_001644705.1	GCF_009873555.1_ASM987355v1	Dickeya solani	0	0	0	Dickeya solani	d__Bacteria;p__Pseudomonadota;c__Gammaproteobacteria;o__Enterobacterales;f__Enterobacteriaceae;g__Dickeya;s__Dickeya solani	France	none	none	2020-01-14	2020-01-14
GCF_016404945.1	GCF_001644705.1	GCF_016404945.1_ASM1640494v1	Dickeya solani	0	0	0	Dickeya solani	d__Bacteria;p__Pseudomonadota;c__Gammaproteobacteria;o__Enterobacterales;f__Enterobacteriaceae;g__Dickeya;s__Dickeya solani	Netherlands	none	potato tubers	2020-12-26	2020-12-26
GCF_000831935.2	GCF_001644705.1	GCF_000831935.2_ASM83193v2	Dickeya solani	0	0	0	Dickeya solani	d__Bacteria;p__Pseudomonadota;c__Gammaproteobacteria;o__Enterobacterales;f__Enterobacteriaceae;g__Dickeya;s__Dickeya solani	Poland	none	none	2018-11-05	2018-11-05
GCF_020406975.1	GCF_001644705.1	GCF_020406975.1_ASM2040697v1	Dickeya solani	0	0	0	Dickeya solani	d__Bacteria;p__Pseudomonadota;c__Gammaproteobacteria;o__Enterobacterales;f__Enterobacteriaceae;g__Dickeya;s__Dickeya solani	France: Durance River	43.80 N 5.82 E	fresh river water	2021-10-10	2021-10-10
GCF_026891295.1	GCF_001644705.1	GCF_026891295.1_ASM2689129v1	Dickeya solani	0	0	0	Dickeya solani	d__Bacteria;p__Pseudomonadota;c__Gammaproteobacteria;o__Enterobacterales;f__Enterobacteriaceae;g__Dickeya;s__Dickeya solani	France	46.2276 N 2.2137 E	plant tissue showing soft rot symptoms	2022-12-13	2022-12-13
GCF_003600995.1	GCF_001644705.1	GCF_003600995.1_ASM360099v1	Dickeya solani	0	0	0	Dickeya solani	d__Bacteria;p__Pseudomonadota;c__Gammaproteobacteria;o__Enterobacterales;f__Enterobacteriaceae;g__Dickeya;s__Dickeya solani	Poland	none	none	2018-09-26	2018-09-26
GCF_003718335.1	GCF_001644705.1	GCF_003718335.1_ASM371833v1	Dickeya solani	0	0	0	Dickeya solani	d__Bacteria;p__Pseudomonadota;c__Gammaproteobacteria;o__Enterobacterales;f__Enterobacteriaceae;g__Dickeya;s__Dickeya solani	Germany	none	Solanum tuberosum rhizosphere	2018-11-07	2018-11-07
GCF_017161585.1	GCF_001644705.1	GCF_017161585.1_ASM1716158v1	Dickeya solani	0	0	0	Dickeya solani	d__Bacteria;p__Pseudomonadota;c__Gammaproteobacteria;o__Enterobacterales;f__Enterobacteriaceae;g__Dickeya;s__Dickeya solani	Netherlands:Lisse	52.15 N 4.33 E	hiacynth plant	2021-03-03	2021-03-03
GCA_013334165.1	GCF_001644705.1	GCA_013334165.1_ASM1333416v1	Dickeya solani	0	0	0	Dickeya solani	d__Bacteria;p__Pseudomonadota;c__Gammaproteobacteria;o__Enterobacterales;f__Enterobacteriaceae;g__Dickeya;s__Dickeya solani	Portugal	none	none	2020-06-11	2020-06-11
GCF_013334185.1	GCF_001644705.1	GCF_013334185.1_ASM1333418v1	Dickeya solani	0	0	0	Dickeya solani	d__Bacteria;p__Pseudomonadota;c__Gammaproteobacteria;o__Enterobacterales;f__Enterobacteriaceae;g__Dickeya;s__Dickeya solani	Portugal	none	none	2020-06-11	2020-06-11
GCF_026891515.1	GCF_001644705.1	GCF_026891515.1_ASM2689151v1	Dickeya solani	0	0	0	Dickeya solani	d__Bacteria;p__Pseudomonadota;c__Gammaproteobacteria;o__Enterobacterales;f__Enterobacteriaceae;g__Dickeya;s__Dickeya solani	France	46.2276 N 2.2137 E	plant tissue showing soft rot symptoms	2022-12-13	2022-12-13
GCF_026891405.1	GCF_001644705.1	GCF_026891405.1_ASM2689140v1	Dickeya solani	0	0	0	Dickeya solani	d__Bacteria;p__Pseudomonadota;c__Gammaproteobacteria;o__Enterobacterales;f__Enterobacteriaceae;g__Dickeya;s__Dickeya solani	France	46.2276 N 2.2137 E	plant tissue showing soft rot symptoms	2022-12-13	2022-12-13
GCF_001644705.1	GCF_001644705.1	GCF_001644705.1_ASM164470v1	Dickeya solani	0	0	0	Dickeya solani IPO 2222	d__Bacteria;p__Pseudomonadota;c__Gammaproteobacteria;o__Enterobacterales;f__Enterobacteriaceae;g__Dickeya;s__Dickeya solani	Netherlands	none	Solanum tuberosum	2016-05-16	2016-05-16
GCF_027920785.2	GCF_001644705.1	GCF_027920785.2_ASM2792078v2	Dickeya solani	0	0	0	Dickeya solani	d__Bacteria;p__Pseudomonadota;c__Gammaproteobacteria;o__Enterobacterales;f__Enterobacteriaceae;g__Dickeya;s__Dickeya solani	Poland: Gdansk	none	none	2023-01-27	2023-01-27
GCF_002924265.1	GCF_001644705.1	GCF_002924265.1_ASM292426v1	Dickeya solani	0	0	0	Dickeya solani	d__Bacteria;p__Pseudomonadota;c__Gammaproteobacteria;o__Enterobacterales;f__Enterobacteriaceae;g__Dickeya;s__Dickeya solani	Russia: Voronezh Region	none	none	2018-02-07	2018-02-07
GCF_000511285.2	GCF_001644705.1	GCF_000511285.2_ASM51128v2	Dickeya solani	0	0	0	Dickeya solani RNS 08.23.3.1.A	d__Bacteria;p__Pseudomonadota;c__Gammaproteobacteria;o__Enterobacterales;f__Enterobacteriaceae;g__Dickeya;s__Dickeya solani	France	none	none	2017-12-07	2017-12-07
GCF_001506125.1	GCF_001644705.1	GCF_001506125.1_ASM150612v1	Dickeya solani	0	1	1	Dickeya solani	d__Bacteria;p__Pseudomonadota;c__Gammaproteobacteria;o__Enterobacterales;f__Enterobacteriaceae;g__Dickeya;s__Dickeya solani	Netherlands	none	none	2016-01-07	2016-01-07
GCF_000400795.1	GCF_001644705.1	GCF_000400795.1_DSOIPO2222_1.0	Dickeya solani	0	0	0	Dickeya solani IPO 2222	d__Bacteria;p__Pseudomonadota;c__Gammaproteobacteria;o__Enterobacterales;f__Enterobacteriaceae;g__Dickeya;s__Dickeya solani	none	none	none	2013-05-22	2013-05-22
GCF_026891395.1	GCF_001644705.1	GCF_026891395.1_ASM2689139v1	Dickeya solani	0	0	0	Dickeya solani	d__Bacteria;p__Pseudomonadota;c__Gammaproteobacteria;o__Enterobacterales;f__Enterobacteriaceae;g__Dickeya;s__Dickeya solani	France	46.2276 N 2.2137 E	plant tissue showing soft rot symptoms	2022-12-13	2022-12-13
GCF_002921195.1	GCF_001644705.1	GCF_002921195.1_ASM292119v1	Dickeya solani	0	0	0	Dickeya solani	d__Bacteria;p__Pseudomonadota;c__Gammaproteobacteria;o__Enterobacterales;f__Enterobacteriaceae;g__Dickeya;s__Dickeya solani	Russia: Voronezh	51.67204 N 39.1843 E	Potato with the soft rot symptoms	2018-02-07	2018-02-07
GCF_016404885.1	GCF_001644705.1	GCF_016404885.1_ASM1640488v1	Dickeya solani	0	0	0	Dickeya solani	d__Bacteria;p__Pseudomonadota;c__Gammaproteobacteria;o__Enterobacterales;f__Enterobacteriaceae;g__Dickeya;s__Dickeya solani	Netherlands	none	potato tubers	2020-12-26	2020-12-26
GCF_013339795.1	GCF_001644705.1	GCF_013339795.1_ASM1333979v1	Dickeya solani	0	0	0	Dickeya solani	d__Bacteria;p__Pseudomonadota;c__Gammaproteobacteria;o__Enterobacterales;f__Enterobacteriaceae;g__Dickeya;s__Dickeya solani	Poland	none	none	2020-06-12	2020-06-12
GCF_016404895.1	GCF_001644705.1	GCF_016404895.1_ASM1640489v1	Dickeya solani	0	0	0	Dickeya solani	d__Bacteria;p__Pseudomonadota;c__Gammaproteobacteria;o__Enterobacterales;f__Enterobacteriaceae;g__Dickeya;s__Dickeya solani	Switzerland	none	potato	2020-12-26	2020-12-26
GCF_002846995.1	GCF_001644705.1	GCF_002846995.1_ASM284699v1	Dickeya solani	0	1	1	Dickeya solani	d__Bacteria;p__Pseudomonadota;c__Gammaproteobacteria;o__Enterobacterales;f__Enterobacteriaceae;g__Dickeya;s__Dickeya solani	Netherlands	none	none	2017-12-21	2017-12-21
GCF_001401705.2	GCF_001644705.1	GCF_001401705.2_ASM140170v2	Dickeya solani	0	0	0	Dickeya solani	d__Bacteria;p__Pseudomonadota;c__Gammaproteobacteria;o__Enterobacterales;f__Enterobacteriaceae;g__Dickeya;s__Dickeya solani	France	none	none	2022-10-11	2022-10-11
GCF_013339875.1	GCF_001644705.1	GCF_013339875.1_ASM1333987v1	Dickeya solani	0	0	0	Dickeya solani	d__Bacteria;p__Pseudomonadota;c__Gammaproteobacteria;o__Enterobacterales;f__Enterobacteriaceae;g__Dickeya;s__Dickeya solani	Poland	none	none	2020-06-12	2020-06-12
GCF_030060555.1	GCF_008801815.1	GCF_030060555.1_ASM3006055v1	Edwardsiella anguillarum	0	1	0	Edwardsiella anguillarum	d__Bacteria;p__Pseudomonadota;c__Gammaproteobacteria;o__Enterobacterales;f__Enterobacteriaceae;g__Edwardsiella;s__Edwardsiella anguillarum	Costa Rica	none	Fish tissue	2023-05-22	2023-05-22
GCA_027977695.1	GCF_008801815.1	GCA_027977695.1_ASM2797769v1	Edwardsiella anguillarum	0	2	0	Edwardsiella anguillarum	d__Bacteria;p__Pseudomonadota;c__Gammaproteobacteria;o__Enterobacterales;f__Enterobacteriaceae;g__Edwardsiella;s__Edwardsiella anguillarum	none	none	none	2023-01-25	2023-01-25
GCF_000804595.1	GCF_008801815.1	GCF_000804595.1_ASM80459v1	Edwardsiella anguillarum	2	5	2	Edwardsiella anguillarum ET070829	d__Bacteria;p__Pseudomonadota;c__Gammaproteobacteria;o__Enterobacterales;f__Enterobacteriaceae;g__Edwardsiella;s__Edwardsiella anguillarum	China	none	none	2014-12-18	2014-12-18
GCF_030060575.1	GCF_008801815.1	GCF_030060575.1_ASM3006057v1	Edwardsiella anguillarum	0	1	0	Edwardsiella anguillarum	d__Bacteria;p__Pseudomonadota;c__Gammaproteobacteria;o__Enterobacterales;f__Enterobacteriaceae;g__Edwardsiella;s__Edwardsiella anguillarum	Costa Rica	none	Fish tissue	2023-05-22	2023-05-22
GCF_000804615.1	GCF_008801815.1	GCF_000804615.1_ASM80461v1	Edwardsiella anguillarum	2	5	3	Edwardsiella anguillarum ET081126R	d__Bacteria;p__Pseudomonadota;c__Gammaproteobacteria;o__Enterobacterales;f__Enterobacteriaceae;g__Edwardsiella;s__Edwardsiella anguillarum	China	none	none	2014-12-18	2014-12-18
GCF_001186215.2	GCF_008801815.1	GCF_001186215.2_ASM118621v2	Edwardsiella anguillarum	0	0	0	Edwardsiella sp. LADL05-105	d__Bacteria;p__Pseudomonadota;c__Gammaproteobacteria;o__Enterobacterales;f__Enterobacteriaceae;g__Edwardsiella;s__Edwardsiella anguillarum	USA	none	none	2021-10-04	2021-10-04
GCF_030060785.1	GCF_008801815.1	GCF_030060785.1_ASM3006078v1	Edwardsiella anguillarum	0	0	0	Edwardsiella anguillarum	d__Bacteria;p__Pseudomonadota;c__Gammaproteobacteria;o__Enterobacterales;f__Enterobacteriaceae;g__Edwardsiella;s__Edwardsiella anguillarum	USA: Maryland	none	Fish tissue	2023-05-22	2023-05-22
GCF_030060695.1	GCF_008801815.1	GCF_030060695.1_ASM3006069v1	Edwardsiella anguillarum	0	1	0	Edwardsiella anguillarum	d__Bacteria;p__Pseudomonadota;c__Gammaproteobacteria;o__Enterobacterales;f__Enterobacteriaceae;g__Edwardsiella;s__Edwardsiella anguillarum	Costa Rica	none	Fish tissue	2023-05-22	2023-05-22
GCF_008801815.1	GCF_008801815.1	GCF_008801815.1_ASM880181v1	Edwardsiella anguillarum	2	4	1	Edwardsiella anguillarum	d__Bacteria;p__Pseudomonadota;c__Gammaproteobacteria;o__Enterobacterales;f__Enterobacteriaceae;g__Edwardsiella;s__Edwardsiella anguillarum	China: Fuijan province	none	Japanese eel; diseased	2019-10-01	2019-10-01
GCF_000264765.2	GCF_008801815.1	GCF_000264765.2_ASM26476v2	Edwardsiella anguillarum	2	1	2	Edwardsiella anguillarum ET080813	d__Bacteria;p__Pseudomonadota;c__Gammaproteobacteria;o__Enterobacterales;f__Enterobacteriaceae;g__Edwardsiella;s__Edwardsiella anguillarum	China: Fujian	none	none	2014-08-12	2014-08-12
GCF_030060595.1	GCF_008801815.1	GCF_030060595.1_ASM3006059v1	Edwardsiella anguillarum	0	2	0	Edwardsiella anguillarum	d__Bacteria;p__Pseudomonadota;c__Gammaproteobacteria;o__Enterobacterales;f__Enterobacteriaceae;g__Edwardsiella;s__Edwardsiella anguillarum	Costa Rica	none	Fish tissue	2023-05-22	2023-05-22
GCA_000800725.2	GCF_008801815.1	GCA_000800725.2_ASM80072v2	Edwardsiella anguillarum	0	0	0	Edwardsiella sp. EA181011	d__Bacteria;p__Pseudomonadota;c__Gammaproteobacteria;o__Enterobacterales;f__Enterobacteriaceae;g__Edwardsiella;s__Edwardsiella anguillarum	Israel	none	none	2015-06-17	2015-06-17
GCF_030060725.1	GCF_008801815.1	GCF_030060725.1_ASM3006072v1	Edwardsiella anguillarum	0	1	0	Edwardsiella anguillarum	d__Bacteria;p__Pseudomonadota;c__Gammaproteobacteria;o__Enterobacterales;f__Enterobacteriaceae;g__Edwardsiella;s__Edwardsiella anguillarum	Colombia	none	Fish tissue	2023-05-22	2023-05-22
GCF_030060805.1	GCF_008801815.1	GCF_030060805.1_ASM3006080v1	Edwardsiella anguillarum	0	0	0	Edwardsiella anguillarum	d__Bacteria;p__Pseudomonadota;c__Gammaproteobacteria;o__Enterobacterales;f__Enterobacteriaceae;g__Edwardsiella;s__Edwardsiella anguillarum	USA: Maryland	none	Fish tissue	2023-05-22	2023-05-22
GCF_030060535.1	GCF_008801815.1	GCF_030060535.1_ASM3006053v1	Edwardsiella anguillarum	0	1	0	Edwardsiella anguillarum	d__Bacteria;p__Pseudomonadota;c__Gammaproteobacteria;o__Enterobacterales;f__Enterobacteriaceae;g__Edwardsiella;s__Edwardsiella anguillarum	Costa Rica	none	Fish tissue	2023-05-22	2023-05-22
GCF_030060635.1	GCF_008801815.1	GCF_030060635.1_ASM3006063v1	Edwardsiella anguillarum	0	1	0	Edwardsiella anguillarum	d__Bacteria;p__Pseudomonadota;c__Gammaproteobacteria;o__Enterobacterales;f__Enterobacteriaceae;g__Edwardsiella;s__Edwardsiella anguillarum	Costa Rica	none	Fish tissue	2023-05-22	2023-05-22
GCF_030060825.1	GCF_008801815.1	GCF_030060825.1_ASM3006082v1	Edwardsiella anguillarum	0	0	0	Edwardsiella anguillarum	d__Bacteria;p__Pseudomonadota;c__Gammaproteobacteria;o__Enterobacterales;f__Enterobacteriaceae;g__Edwardsiella;s__Edwardsiella anguillarum	USA: Maryland	none	Fish tissue	2023-05-22	2023-05-22
GCF_030060615.1	GCF_008801815.1	GCF_030060615.1_ASM3006061v1	Edwardsiella anguillarum	0	1	0	Edwardsiella anguillarum	d__Bacteria;p__Pseudomonadota;c__Gammaproteobacteria;o__Enterobacterales;f__Enterobacteriaceae;g__Edwardsiella;s__Edwardsiella anguillarum	Costa Rica	none	Fish tissue	2023-05-22	2023-05-22
GCF_022964935.1	GCF_008801815.1	GCF_022964935.1_ASM2296493v1	Edwardsiella anguillarum	3	1	1	Edwardsiella anguillarum	d__Bacteria;p__Pseudomonadota;c__Gammaproteobacteria;o__Enterobacterales;f__Enterobacteriaceae;g__Edwardsiella;s__Edwardsiella anguillarum	South Korea: Gyeonggi-do	37.1994932 N 126.8311887 E	none	2022-04-13	2022-04-13
GCA_000711175.1	GCF_008801815.1	GCA_000711175.1_ASM71117v1	Edwardsiella anguillarum	0	0	0	Edwardsiella piscicida	d__Bacteria;p__Pseudomonadota;c__Gammaproteobacteria;o__Enterobacterales;f__Enterobacteriaceae;g__Edwardsiella;s__Edwardsiella anguillarum	none	none	none	2014-05-14	2014-05-14
GCF_003425865.1	GCF_008801815.1	GCF_003425865.1_ASM342586v1	Edwardsiella anguillarum	0	0	1	Edwardsiella anguillarum	d__Bacteria;p__Pseudomonadota;c__Gammaproteobacteria;o__Enterobacterales;f__Enterobacteriaceae;g__Edwardsiella;s__Edwardsiella anguillarum	Greece: Korinthos	37.7068 N 23.1685 E	Kidney of diseased fish	2018-08-23	2018-08-23
GCF_000804575.1	GCF_008801815.1	GCF_000804575.1_ASM80457v1	Edwardsiella anguillarum	2	5	3	Edwardsiella anguillarum ET080729	d__Bacteria;p__Pseudomonadota;c__Gammaproteobacteria;o__Enterobacterales;f__Enterobacteriaceae;g__Edwardsiella;s__Edwardsiella anguillarum	China	none	none	2014-12-18	2014-12-18
GCF_030060745.1	GCF_008801815.1	GCF_030060745.1_ASM3006074v1	Edwardsiella anguillarum	0	0	0	Edwardsiella anguillarum	d__Bacteria;p__Pseudomonadota;c__Gammaproteobacteria;o__Enterobacterales;f__Enterobacteriaceae;g__Edwardsiella;s__Edwardsiella anguillarum	USA: Maryland	none	Fish tissue	2023-05-22	2023-05-22
GCF_003058405.2	GCF_000264785.1	GCF_003058405.2_ASM305840v2	Edwardsiella ictaluri	0	1	2	Edwardsiella ictaluri	d__Bacteria;p__Pseudomonadota;c__Gammaproteobacteria;o__Enterobacterales;f__Enterobacteriaceae;g__Edwardsiella;s__Edwardsiella ictaluri	USA	none	none	2021-10-15	2021-10-15
GCF_000022885.2	GCF_000264785.1	GCF_000022885.2_ASM2288v2	Edwardsiella ictaluri	0	0	0	Edwardsiella ictaluri 93-146	d__Bacteria;p__Pseudomonadota;c__Gammaproteobacteria;o__Enterobacterales;f__Enterobacteriaceae;g__Edwardsiella;s__Edwardsiella ictaluri	none	none	none	2012-10-16	2012-10-16
GCF_003074995.2	GCF_000264785.1	GCF_003074995.2_ASM307499v2	Edwardsiella ictaluri	0	1	2	Edwardsiella ictaluri	d__Bacteria;p__Pseudomonadota;c__Gammaproteobacteria;o__Enterobacterales;f__Enterobacteriaceae;g__Edwardsiella;s__Edwardsiella ictaluri	USA	none	none	2021-10-12	2021-10-12
GCF_030347235.1	GCF_000264785.1	GCF_030347235.1_ASM3034723v1	Edwardsiella ictaluri	0	1	2	Edwardsiella ictaluri	d__Bacteria;p__Pseudomonadota;c__Gammaproteobacteria;o__Enterobacterales;f__Enterobacteriaceae;g__Edwardsiella;s__Edwardsiella ictaluri	China:Yangzhou	none	brain of the moribund yellow catfish	2023-06-22	2023-06-22
GCF_025665395.1	GCF_000264785.1	GCF_025665395.1_ASM2566539v1	Edwardsiella ictaluri	0	1	2	Edwardsiella ictaluri	d__Bacteria;p__Pseudomonadota;c__Gammaproteobacteria;o__Enterobacterales;f__Enterobacteriaceae;g__Edwardsiella;s__Edwardsiella ictaluri	China:Wuhan	none	none	2022-10-12	2022-10-12
GCF_000264785.1	GCF_000264785.1	GCF_000264785.1_ASM26478v1	Edwardsiella ictaluri	0	1	2	Edwardsiella ictaluri ATCC 33202	d__Bacteria;p__Pseudomonadota;c__Gammaproteobacteria;o__Enterobacterales;f__Enterobacteriaceae;g__Edwardsiella;s__Edwardsiella ictaluri	USA: Georgia	none	none	2012-05-31	2012-05-31
GCF_016070795.1	GCF_000264785.1	GCF_016070795.1_ASM1607079v1	Edwardsiella ictaluri	4	3	3	Edwardsiella ictaluri	d__Bacteria;p__Pseudomonadota;c__Gammaproteobacteria;o__Enterobacterales;f__Enterobacteriaceae;g__Edwardsiella;s__Edwardsiella ictaluri	Viet Nam: Thaibinh	20.5387 N 106.3935 E	none	2020-12-15	2020-12-15
GCF_016070975.1	GCF_000264785.1	GCF_016070975.1_ASM1607097v1	Edwardsiella ictaluri	0	0	1	Edwardsiella ictaluri	d__Bacteria;p__Pseudomonadota;c__Gammaproteobacteria;o__Enterobacterales;f__Enterobacteriaceae;g__Edwardsiella;s__Edwardsiella ictaluri	Thailand: Ratchaburi	13.5283 N 99.8134 E	cell culture	2020-12-15	2020-12-15
GCF_002076875.1	GCF_000264785.1	GCF_002076875.1_ASM207687v1	Edwardsiella ictaluri	0	0	0	Edwardsiella ictaluri	d__Bacteria;p__Pseudomonadota;c__Gammaproteobacteria;o__Enterobacterales;f__Enterobacteriaceae;g__Edwardsiella;s__Edwardsiella ictaluri	none	none	none	2017-04-03	2017-04-03
GCF_003054425.1	GCF_000264785.1	GCF_003054425.1_ASM305442v1	Edwardsiella ictaluri	3	1	2	Edwardsiella ictaluri	d__Bacteria;p__Pseudomonadota;c__Gammaproteobacteria;o__Enterobacterales;f__Enterobacteriaceae;g__Edwardsiella;s__Edwardsiella ictaluri	USA:Mississippi	none	none	2018-04-17	2018-04-17
GCF_025665375.1	GCF_000264785.1	GCF_025665375.1_ASM2566537v1	Edwardsiella ictaluri	0	1	2	Edwardsiella ictaluri	d__Bacteria;p__Pseudomonadota;c__Gammaproteobacteria;o__Enterobacterales;f__Enterobacteriaceae;g__Edwardsiella;s__Edwardsiella ictaluri	China:Wuhan	none	none	2022-10-12	2022-10-12
GCF_000163955.1	GCF_003113495.2	GCF_000163955.1_ASM16395v1	Edwardsiella tarda	1	1	0	Edwardsiella tarda ATCC 23685	d__Bacteria;p__Pseudomonadota;c__Gammaproteobacteria;o__Enterobacterales;f__Enterobacteriaceae;g__Edwardsiella;s__Edwardsiella tarda	none	none	biological product [ENVO:02000043]	2010-01-29	2010-01-29
GCA_020026015.1	GCF_003113495.2	GCA_020026015.1_ASM2002601v1	Edwardsiella tarda	0	1	0	Edwardsiella tarda	d__Bacteria;p__Pseudomonadota;c__Gammaproteobacteria;o__Enterobacterales;f__Enterobacteriaceae;g__Edwardsiella;s__Edwardsiella tarda	Antarctica: King George Island	62.22 S 58.79 E	fecal material	2021-09-17	2021-09-17
GCF_030516965.1	GCF_003113495.2	GCF_030516965.1_ASM3051696v1	Edwardsiella tarda	5	3	1	Edwardsiella tarda	d__Bacteria;p__Pseudomonadota;c__Gammaproteobacteria;o__Enterobacterales;f__Enterobacteriaceae;g__Edwardsiella;s__Edwardsiella tarda	China: Chenghai; Shantou; Guangdong	none	frog farm sediment	2023-07-21	2023-07-21
GCF_902374205.1	GCF_003113495.2	GCF_902374205.1_MGYG-HGUT-01351	Edwardsiella tarda	1	1	0	Edwardsiella tarda	d__Bacteria;p__Pseudomonadota;c__Gammaproteobacteria;o__Enterobacterales;f__Enterobacteriaceae;g__Edwardsiella;s__Edwardsiella tarda	none	none	human gut	2019-08-16	2019-08-16
GCF_001700615.1	GCF_003113495.2	GCF_001700615.1_ASM170061v1	Edwardsiella tarda	2	4	0	Edwardsiella tarda	d__Bacteria;p__Pseudomonadota;c__Gammaproteobacteria;o__Enterobacterales;f__Enterobacteriaceae;g__Edwardsiella;s__Edwardsiella tarda	China: Lichuan City; Hubei Province	30.32 N 108.93 E	Asian swamp eel	2016-08-08	2016-08-08
GCF_003074875.2	GCF_003113495.2	GCF_003074875.2_ASM307487v2	Edwardsiella tarda	0	1	0	Edwardsiella tarda	d__Bacteria;p__Pseudomonadota;c__Gammaproteobacteria;o__Enterobacterales;f__Enterobacteriaceae;g__Edwardsiella;s__Edwardsiella tarda	USA	none	none	2021-10-12	2021-10-12
GCF_002554415.1	GCF_003113495.2	GCF_002554415.1_ASM255441v1	Edwardsiella tarda	0	4	0	Edwardsiella tarda	d__Bacteria;p__Pseudomonadota;c__Gammaproteobacteria;o__Enterobacterales;f__Enterobacteriaceae;g__Edwardsiella;s__Edwardsiella tarda	USA: DC	none	blood	2017-10-16	2017-10-16
GCA_030297375.1	GCF_003113495.2	GCA_030297375.1_ASM3029737v1	Edwardsiella tarda	0	1	0	Edwardsiella tarda	d__Bacteria;p__Pseudomonadota;c__Gammaproteobacteria;o__Enterobacterales;f__Enterobacteriaceae;g__Edwardsiella;s__Edwardsiella tarda	Japan	none	the stools of patient with Guillain Barre syndrome	2023-05-13	2023-05-13
GCF_900447385.1	GCF_003113495.2	GCF_900447385.1_53421_B01	Edwardsiella tarda	0	2	0	Edwardsiella tarda	d__Bacteria;p__Pseudomonadota;c__Gammaproteobacteria;o__Enterobacterales;f__Enterobacteriaceae;g__Edwardsiella;s__Edwardsiella tarda	none	none	none	2018-08-01	2018-08-01
GCF_000264805.1	GCF_003113495.2	GCF_000264805.1_ASM26480v1	Edwardsiella tarda	0	15	3	Edwardsiella tarda ATCC 15947 = NBRC 105688	d__Bacteria;p__Pseudomonadota;c__Gammaproteobacteria;o__Enterobacterales;f__Enterobacteriaceae;g__Edwardsiella;s__Edwardsiella tarda	USA: Kentucky	none	none	2012-05-31	2012-05-31
GCF_003113495.2	GCF_003113495.2	GCF_003113495.2_ASM311349v2	Edwardsiella tarda	0	3	0	Edwardsiella tarda ATCC 15947 = NBRC 105688	d__Bacteria;p__Pseudomonadota;c__Gammaproteobacteria;o__Enterobacterales;f__Enterobacteriaceae;g__Edwardsiella;s__Edwardsiella tarda	USA: Kentucky	none	none	2021-10-15	2021-10-15
GCF_002006945.1	GCF_003113495.2	GCF_002006945.1_ASM200694v1	Edwardsiella tarda	0	2	0	Edwardsiella tarda	d__Bacteria;p__Pseudomonadota;c__Gammaproteobacteria;o__Enterobacterales;f__Enterobacteriaceae;g__Edwardsiella;s__Edwardsiella tarda	USA	none	none	2017-02-27	2017-02-27
GCF_002504285.1	GCF_003113495.2	GCF_002504285.1_ASM250428v1	Edwardsiella tarda	0	1	1	Edwardsiella tarda	d__Bacteria;p__Pseudomonadota;c__Gammaproteobacteria;o__Enterobacterales;f__Enterobacteriaceae;g__Edwardsiella;s__Edwardsiella tarda	South Korea: South sea	none	blood	2017-10-10	2017-10-10
GCF_000341505.1	GCF_003113495.2	GCF_000341505.1_ASM34150v1	Edwardsiella tarda	0	0	0	Edwardsiella tarda ATCC 15947 = NBRC 105688	d__Bacteria;p__Pseudomonadota;c__Gammaproteobacteria;o__Enterobacterales;f__Enterobacteriaceae;g__Edwardsiella;s__Edwardsiella tarda	none	none	none	2013-02-14	2013-02-14
GCF_000264825.1	GCF_003113495.2	GCF_000264825.1_ASM26482v1	Edwardsiella tarda	2	5	1	Edwardsiella tarda DT	d__Bacteria;p__Pseudomonadota;c__Gammaproteobacteria;o__Enterobacterales;f__Enterobacteriaceae;g__Edwardsiella;s__Edwardsiella tarda	China: Guangzhou	none	none	2012-05-31	2012-05-31
GCA_029264295.1	GCF_003113495.2	GCA_029264295.1_ASM2926429v1	Edwardsiella tarda	1	12	1	Edwardsiella tarda	d__Bacteria;p__Pseudomonadota;c__Gammaproteobacteria;o__Enterobacterales;f__Enterobacteriaceae;g__Edwardsiella;s__Edwardsiella tarda	Chile: Patagonia; Cahuelmo Fjord	42.268518 S 72.445403 W	fresh feces collected from rock from a sea lion colony	2023-03-17	2023-03-17
GCA_900447455.1	GCF_003113495.2	GCA_900447455.1_31340_A01	Edwardsiella tarda	0	0	0	Edwardsiella tarda	d__Bacteria;p__Pseudomonadota;c__Gammaproteobacteria;o__Enterobacterales;f__Enterobacteriaceae;g__Edwardsiella;s__Edwardsiella tarda	none	none	none	2018-08-01	2018-08-01
GCF_016632665.1	GCF_001521715.1	GCF_016632665.1_ASM1663266v1	Enterobacter asburiae	11	37	10	Enterobacter asburiae	d__Bacteria;p__Pseudomonadota;c__Gammaproteobacteria;o__Enterobacterales;f__Enterobacteriaceae;g__Enterobacter;s__Enterobacter asburiae	France	none	none	2021-01-13	2021-01-13
GCA_905209175.1	GCF_001521715.1	GCA_905209175.1_ERR1600694-mag-bin.18	Enterobacter asburiae	0	2	2	Enterobacter asburiae	d__Bacteria;p__Pseudomonadota;c__Gammaproteobacteria;o__Enterobacterales;f__Enterobacteriaceae;g__Enterobacter;s__Enterobacter asburiae	none	none	human gut	2021-02-04	2021-02-04
GCF_003688535.1	GCF_001521715.1	GCF_003688535.1_ASM368853v1	Enterobacter asburiae	0	1	1	Enterobacter sp. WP_7_1	d__Bacteria;p__Pseudomonadota;c__Gammaproteobacteria;o__Enterobacterales;f__Enterobacteriaceae;g__Enterobacter;s__Enterobacter asburiae	none	none	none	2018-10-25	2018-10-25
GCA_946481975.1	GCF_001521715.1	GCA_946481975.1_SRR12181019_bin.8_metawrap_v1.3.0_MAG	Enterobacter asburiae	0	2	0	Enterobacter asburiae	d__Bacteria;p__Pseudomonadota;c__Gammaproteobacteria;o__Enterobacterales;f__Enterobacteriaceae;g__Enterobacter;s__Enterobacter asburiae	none	none	honeybee metagenome	2022-09-13	2022-09-13
GCF_012843805.1	GCF_001521715.1	GCF_012843805.1_ASM1284380v1	Enterobacter asburiae	0	0	0	Enterobacter asburiae	d__Bacteria;p__Pseudomonadota;c__Gammaproteobacteria;o__Enterobacterales;f__Enterobacteriaceae;g__Enterobacter;s__Enterobacter asburiae	Germany	none	feces	2020-04-25	2020-04-25
GCF_016771105.1	GCF_001521715.1	GCF_016771105.1_ASM1677110v1	Enterobacter asburiae	0	2	0	Enterobacter asburiae	d__Bacteria;p__Pseudomonadota;c__Gammaproteobacteria;o__Enterobacterales;f__Enterobacteriaceae;g__Enterobacter;s__Enterobacter asburiae	Germany	none	water	2021-01-28	2021-01-28
GCF_000632395.1	GCF_001521715.1	GCF_000632395.1_ASM63239v1	Enterobacter asburiae	0	0	0	Enterobacter asburiae L1	d__Bacteria;p__Pseudomonadota;c__Gammaproteobacteria;o__Enterobacterales;f__Enterobacteriaceae;g__Enterobacter;s__Enterobacter asburiae	Malaysia	3.063528 N 101.694417 E	lettuce	2014-04-15	2014-04-15
GCF_003688655.1	GCF_001521715.1	GCF_003688655.1_ASM368865v1	Enterobacter asburiae	0	1	1	Enterobacter sp. WP_7_2	d__Bacteria;p__Pseudomonadota;c__Gammaproteobacteria;o__Enterobacterales;f__Enterobacteriaceae;g__Enterobacter;s__Enterobacter asburiae	none	none	none	2018-10-25	2018-10-25
GCF_016027695.1	GCF_001521715.1	GCF_016027695.1_ASM1602769v1	Enterobacter asburiae	0	1	2	Enterobacter asburiae	d__Bacteria;p__Pseudomonadota;c__Gammaproteobacteria;o__Enterobacterales;f__Enterobacteriaceae;g__Enterobacter;s__Enterobacter asburiae	none	none	none	2020-12-14	2020-12-14
GCF_024451465.1	GCF_001521715.1	GCF_024451465.1_ASM2445146v1	Enterobacter asburiae	0	2	0	Enterobacter asburiae	d__Bacteria;p__Pseudomonadota;c__Gammaproteobacteria;o__Enterobacterales;f__Enterobacteriaceae;g__Enterobacter;s__Enterobacter asburiae	Nigeria	9.0820 N 8.6753 E	rectal swab	2022-07-26	2022-07-26
GCA_900447185.1	GCF_001521715.1	GCA_900447185.1_28869_G01	Enterobacter asburiae	0	3	5	Enterobacter asburiae	d__Bacteria;p__Pseudomonadota;c__Gammaproteobacteria;o__Enterobacterales;f__Enterobacteriaceae;g__Enterobacter;s__Enterobacter asburiae	none	none	none	2018-08-01	2018-08-01
GCF_016771035.1	GCF_001521715.1	GCF_016771035.1_ASM1677103v1	Enterobacter asburiae	0	0	0	Enterobacter asburiae	d__Bacteria;p__Pseudomonadota;c__Gammaproteobacteria;o__Enterobacterales;f__Enterobacteriaceae;g__Enterobacter;s__Enterobacter asburiae	Germany	none	water	2021-01-28	2021-01-28
GCF_001521715.1	GCF_001521715.1	GCF_001521715.1_ASM152171v1	Enterobacter asburiae	0	1	4	Enterobacter asburiae	d__Bacteria;p__Pseudomonadota;c__Gammaproteobacteria;o__Enterobacterales;f__Enterobacteriaceae;g__Enterobacter;s__Enterobacter asburiae	none	none	physical	2016-01-21	2016-01-21
GCA_013705185.1	GCF_001521715.1	GCA_013705185.1_ASM1370518v1	Enterobacter asburiae	0	4	3	Enterobacter cloacae	d__Bacteria;p__Pseudomonadota;c__Gammaproteobacteria;o__Enterobacterales;f__Enterobacteriaceae;g__Enterobacter;s__Enterobacter asburiae	United Kingdom	none	Freshwater sample from downstream of wastewater treatment plant	2020-07-24	2020-07-24
GCF_023096325.1	GCF_001521715.1	GCF_023096325.1_ASM2309632v1	Enterobacter asburiae	0	6	1	Enterobacter asburiae	d__Bacteria;p__Pseudomonadota;c__Gammaproteobacteria;o__Enterobacterales;f__Enterobacteriaceae;g__Enterobacter;s__Enterobacter asburiae	Russia: Yakutia	70.723611 N 135.429722 E	feces	2022-04-24	2022-04-24
GCF_016771055.1	GCF_001521715.1	GCF_016771055.1_ASM1677105v1	Enterobacter asburiae	0	3	1	Enterobacter asburiae	d__Bacteria;p__Pseudomonadota;c__Gammaproteobacteria;o__Enterobacterales;f__Enterobacteriaceae;g__Enterobacter;s__Enterobacter asburiae	Germany	none	water	2021-01-28	2021-01-28
GCF_016403185.1	GCF_001521715.1	GCF_016403185.1_ASM1640318v1	Enterobacter asburiae	0	5	1	Enterobacter asburiae	d__Bacteria;p__Pseudomonadota;c__Gammaproteobacteria;o__Enterobacterales;f__Enterobacteriaceae;g__Enterobacter;s__Enterobacter asburiae	Germany: Braunschweig	none	none	2020-12-26	2020-12-26
GCF_015701065.1	GCF_001521715.1	GCF_015701065.1_ASM1570106v1	Enterobacter asburiae	0	1	0	Enterobacter asburiae	d__Bacteria;p__Pseudomonadota;c__Gammaproteobacteria;o__Enterobacterales;f__Enterobacteriaceae;g__Enterobacter;s__Enterobacter asburiae	USA: Pittsburgh; Pennsylvania	40.44 N 79.97 W	sputum	2020-11-30	2020-11-30
GCA_001312605.1	GCF_001521715.1	GCA_001312605.1_ASM131260v1	Enterobacter asburiae	0	9	7	Enterobacter asburiae JCM 6051	d__Bacteria;p__Pseudomonadota;c__Gammaproteobacteria;o__Enterobacterales;f__Enterobacteriaceae;g__Enterobacter;s__Enterobacter asburiae	none	none	none	2015-10-02	2015-10-02
GCF_000799205.1	GCF_001521715.1	GCF_000799205.1_ASM79920v1	Enterobacter asburiae	0	0	0	Enterobacter asburiae	d__Bacteria;p__Pseudomonadota;c__Gammaproteobacteria;o__Enterobacterales;f__Enterobacteriaceae;g__Enterobacter;s__Enterobacter asburiae	none	none	none	2014-12-09	2014-12-09
GCF_016771805.1	GCF_001521715.1	GCF_016771805.1_ASM1677180v1	Enterobacter asburiae	0	0	0	Enterobacter asburiae	d__Bacteria;p__Pseudomonadota;c__Gammaproteobacteria;o__Enterobacterales;f__Enterobacteriaceae;g__Enterobacter;s__Enterobacter asburiae	Germany	none	water	2021-01-28	2021-01-28
GCF_016771775.1	GCF_001521715.1	GCF_016771775.1_ASM1677177v1	Enterobacter asburiae	0	1	0	Enterobacter asburiae	d__Bacteria;p__Pseudomonadota;c__Gammaproteobacteria;o__Enterobacterales;f__Enterobacteriaceae;g__Enterobacter;s__Enterobacter asburiae	Germany	none	water	2021-01-28	2021-01-28
GCF_023749245.1	GCF_001521715.1	GCF_023749245.1_ASM2374924v1	Enterobacter asburiae	0	5	4	Enterobacter asburiae	d__Bacteria;p__Pseudomonadota;c__Gammaproteobacteria;o__Enterobacterales;f__Enterobacteriaceae;g__Enterobacter;s__Enterobacter asburiae	China: Henan	none	none	2022-06-16	2022-06-16
GCF_016634385.1	GCF_001521715.1	GCF_016634385.1_ASM1663438v1	Enterobacter asburiae	11	44	10	Enterobacter asburiae	d__Bacteria;p__Pseudomonadota;c__Gammaproteobacteria;o__Enterobacterales;f__Enterobacteriaceae;g__Enterobacter;s__Enterobacter asburiae	France	none	none	2021-01-13	2021-01-13
GCF_004362415.1	GCF_001521715.1	GCF_004362415.1_ASM436241v1	Enterobacter asburiae	0	2	0	Enterobacter sp. AG326	d__Bacteria;p__Pseudomonadota;c__Gammaproteobacteria;o__Enterobacterales;f__Enterobacteriaceae;g__Enterobacter;s__Enterobacter asburiae	Italy	none	none	2019-03-22	2019-03-22
GCF_023752605.1	GCF_024599655.1	GCF_023752605.1_ASM2375260v1	Enterobacter asburiae_D	0	0	0	Enterobacter asburiae	d__Bacteria;p__Pseudomonadota;c__Gammaproteobacteria;o__Enterobacterales;f__Enterobacteriaceae;g__Enterobacter;s__Enterobacter asburiae_D	China: Zhejiang	none	none	2022-06-16	2022-06-16
GCF_900077695.1	GCF_024599655.1	GCF_900077695.1_11983_7_7	Enterobacter asburiae_D	0	10	4	Enterobacter cloacae	d__Bacteria;p__Pseudomonadota;c__Gammaproteobacteria;o__Enterobacterales;f__Enterobacteriaceae;g__Enterobacter;s__Enterobacter asburiae_D	United Kingdom	none	blood	2016-04-13	2016-04-13
GCF_024915045.1	GCF_024599655.1	GCF_024915045.1_ASM2491504v1	Enterobacter asburiae_D	0	2	0	Enterobacter asburiae	d__Bacteria;p__Pseudomonadota;c__Gammaproteobacteria;o__Enterobacterales;f__Enterobacteriaceae;g__Enterobacter;s__Enterobacter asburiae_D	Brazil: Parque Estadual Intervales	24.16 S 48.24 W	none	2022-09-03	2022-09-03
GCF_018383635.1	GCF_024599655.1	GCF_018383635.1_ASM1838363v1	Enterobacter asburiae_D	0	0	0	Enterobacter sp. 120016	d__Bacteria;p__Pseudomonadota;c__Gammaproteobacteria;o__Enterobacterales;f__Enterobacteriaceae;g__Enterobacter;s__Enterobacter asburiae_D	China: Chengdu; Sichuan	none	blood	2021-05-17	2021-05-17
GCF_900075425.1	GCF_024599655.1	GCF_900075425.1_11983_7_94	Enterobacter asburiae_D	0	8	1	Enterobacter cloacae	d__Bacteria;p__Pseudomonadota;c__Gammaproteobacteria;o__Enterobacterales;f__Enterobacteriaceae;g__Enterobacter;s__Enterobacter asburiae_D	United Kingdom	none	blood	2016-04-05	2016-04-05
GCF_019351605.1	GCF_024599655.1	GCF_019351605.1_ASM1935160v1	Enterobacter asburiae_D	0	1	0	Enterobacter asburiae	d__Bacteria;p__Pseudomonadota;c__Gammaproteobacteria;o__Enterobacterales;f__Enterobacteriaceae;g__Enterobacter;s__Enterobacter asburiae_D	USA: Michigan	43.6211 N 84.6824 W	body fluid	2021-07-26	2021-07-26
GCF_024599655.1	GCF_024599655.1	GCF_024599655.1_ASM2459965v1	Enterobacter asburiae_D	0	0	0	Enterobacter asburiae	d__Bacteria;p__Pseudomonadota;c__Gammaproteobacteria;o__Enterobacterales;f__Enterobacteriaceae;g__Enterobacter;s__Enterobacter asburiae_D	South Africa: Pretoria	25.7479 S 28.2293 E	none	2022-08-09	2022-08-09
GCA_959607835.1	GCF_024599655.1	GCA_959607835.1_SRR16280072_bin.30_MetaWRAP_v1.3_MAG	Enterobacter asburiae_D	0	0	0	uncultured Enterobacter sp.	d__Bacteria;p__Pseudomonadota;c__Gammaproteobacteria;o__Enterobacterales;f__Enterobacteriaceae;g__Enterobacter;s__Enterobacter asburiae_D	none	none	human feces metagenome	2023-07-23	2023-07-23
GCF_015208395.1	GCF_024599655.1	GCF_015208395.1_ASM1520839v1	Enterobacter asburiae_D	0	1	1	Enterobacter asburiae	d__Bacteria;p__Pseudomonadota;c__Gammaproteobacteria;o__Enterobacterales;f__Enterobacteriaceae;g__Enterobacter;s__Enterobacter asburiae_D	South Africa: KwaZulu-Natal	29.36370 S 30.254171 E	wastewater	2020-11-02	2020-11-02
GCF_009811935.1	GCF_024599655.1	GCF_009811935.1_ASM981193v1	Enterobacter asburiae_D	0	0	0	Enterobacter sp. SM3	d__Bacteria;p__Pseudomonadota;c__Gammaproteobacteria;o__Enterobacterales;f__Enterobacteriaceae;g__Enterobacter;s__Enterobacter asburiae_D	USA: Bronx; NY	none	feces of DSS induced (3% DSS) colitic mice	2019-12-31	2019-12-31
GCF_009811955.1	GCF_024599655.1	GCF_009811955.1_ASM981195v1	Enterobacter asburiae_D	0	0	0	Enterobacter asburiae	d__Bacteria;p__Pseudomonadota;c__Gammaproteobacteria;o__Enterobacterales;f__Enterobacteriaceae;g__Enterobacter;s__Enterobacter asburiae_D	USA: Bronx; NY	none	feces of conventional mice	2019-12-31	2019-12-31
GCF_030249665.1	GCF_001984825.2	GCF_030249665.1_ASM3024966v1	Enterobacter chengduensis	0	10	4	Enterobacter chengduensis	d__Bacteria;p__Pseudomonadota;c__Gammaproteobacteria;o__Enterobacterales;f__Enterobacteriaceae;g__Enterobacter;s__Enterobacter chengduensis	USA: New York	40.7128 N 74.0060 W	respiratory	2023-06-09	2023-06-09
GCF_023153765.1	GCF_001984825.2	GCF_023153765.1_ASM2315376v1	Enterobacter chengduensis	2	11	2	Enterobacter chengduensis	d__Bacteria;p__Pseudomonadota;c__Gammaproteobacteria;o__Enterobacterales;f__Enterobacteriaceae;g__Enterobacter;s__Enterobacter chengduensis	China	29.86 N 121.56 E	sputum	2022-04-27	2022-04-27
GCA_002145455.1	GCF_001984825.2	GCA_002145455.1_ASM214545v1	Enterobacter chengduensis	0	8	2	Enterobacter kobei	d__Bacteria;p__Pseudomonadota;c__Gammaproteobacteria;o__Enterobacterales;f__Enterobacteriaceae;g__Enterobacter;s__Enterobacter chengduensis	Brazil: Amazon	0.1194 S 67.0868 W	feces	2017-05-16	2017-05-16
GCF_003086135.1	GCF_001984825.2	GCF_003086135.1_ASM308613v1	Enterobacter chengduensis	2	8	3	Enterobacter sp. HN503E2II	d__Bacteria;p__Pseudomonadota;c__Gammaproteobacteria;o__Enterobacterales;f__Enterobacteriaceae;g__Enterobacter;s__Enterobacter chengduensis	Cameroon: Yaounde	none	nares	2018-05-02	2018-05-02
GCF_900076365.1	GCF_001984825.2	GCF_900076365.1_12045_5_12	Enterobacter chengduensis	3	6	3	Enterobacter cloacae	d__Bacteria;p__Pseudomonadota;c__Gammaproteobacteria;o__Enterobacterales;f__Enterobacteriaceae;g__Enterobacter;s__Enterobacter chengduensis	United Kingdom	none	blood	2016-04-13	2016-04-13
GCF_023752145.1	GCF_001984825.2	GCF_023752145.1_ASM2375214v1	Enterobacter chengduensis	0	0	0	Enterobacter chengduensis	d__Bacteria;p__Pseudomonadota;c__Gammaproteobacteria;o__Enterobacterales;f__Enterobacteriaceae;g__Enterobacter;s__Enterobacter chengduensis	China: Zhejiang	none	none	2022-06-16	2022-06-16
GCF_000965885.1	GCF_001984825.2	GCF_000965885.1_ASM96588v1	Enterobacter chengduensis	0	16	8	Enterobacter chengduensis	d__Bacteria;p__Pseudomonadota;c__Gammaproteobacteria;o__Enterobacterales;f__Enterobacteriaceae;g__Enterobacter;s__Enterobacter chengduensis	Colombia	none	Bodily fluid	2015-03-30	2015-03-30
GCF_001055075.1	GCF_001984825.2	GCF_001055075.1_ASM105507v1	Enterobacter chengduensis	0	2	1	Enterobacter cloacae	d__Bacteria;p__Pseudomonadota;c__Gammaproteobacteria;o__Enterobacterales;f__Enterobacteriaceae;g__Enterobacter;s__Enterobacter chengduensis	USA: WA	none	none	2015-07-10	2015-07-10
GCF_023753655.1	GCF_001984825.2	GCF_023753655.1_ASM2375365v1	Enterobacter chengduensis	3	22	3	Enterobacter chengduensis	d__Bacteria;p__Pseudomonadota;c__Gammaproteobacteria;o__Enterobacterales;f__Enterobacteriaceae;g__Enterobacter;s__Enterobacter chengduensis	China: Zhejiang	none	none	2022-06-16	2022-06-16
GCF_001022525.2	GCF_001984825.2	GCF_001022525.2_SAMN03732710_Assembly	Enterobacter chengduensis	0	9	7	Enterobacter chengduensis	d__Bacteria;p__Pseudomonadota;c__Gammaproteobacteria;o__Enterobacterales;f__Enterobacteriaceae;g__Enterobacter;s__Enterobacter chengduensis	USA	36 N 78.9 W	bodily fluid	2016-01-22	2016-01-22
GCF_023154935.1	GCF_001984825.2	GCF_023154935.1_ASM2315493v1	Enterobacter chengduensis	3	15	8	Enterobacter chengduensis	d__Bacteria;p__Pseudomonadota;c__Gammaproteobacteria;o__Enterobacterales;f__Enterobacteriaceae;g__Enterobacter;s__Enterobacter chengduensis	China	29.86 N 121.56 E	blood	2022-04-27	2022-04-27
GCF_023154275.1	GCF_001984825.2	GCF_023154275.1_ASM2315427v1	Enterobacter chengduensis	0	2	2	Enterobacter chengduensis	d__Bacteria;p__Pseudomonadota;c__Gammaproteobacteria;o__Enterobacterales;f__Enterobacteriaceae;g__Enterobacter;s__Enterobacter chengduensis	China	29.86 N 121.56 E	bile	2022-04-27	2022-04-27
GCF_003289825.1	GCF_001984825.2	GCF_003289825.1_ASM328982v1	Enterobacter chengduensis	3	21	8	Enterobacter cloacae	d__Bacteria;p__Pseudomonadota;c__Gammaproteobacteria;o__Enterobacterales;f__Enterobacteriaceae;g__Enterobacter;s__Enterobacter chengduensis	France	none	rectal swab	2018-07-06	2018-07-06
GCF_017312015.1	GCF_001984825.2	GCF_017312015.1_ASM1731201v1	Enterobacter chengduensis	5	10	3	Enterobacter chengduensis	d__Bacteria;p__Pseudomonadota;c__Gammaproteobacteria;o__Enterobacterales;f__Enterobacteriaceae;g__Enterobacter;s__Enterobacter chengduensis	China: Beijing	none	none	2021-03-09	2021-03-09
GCF_026115975.1	GCF_001984825.2	GCF_026115975.1_ASM2611597v1	Enterobacter chengduensis	3	3	1	Enterobacter chengduensis	d__Bacteria;p__Pseudomonadota;c__Gammaproteobacteria;o__Enterobacterales;f__Enterobacteriaceae;g__Enterobacter;s__Enterobacter chengduensis	China: Sichuan; Chengdu	30.67 N 104.05 E	Urinary tract	2022-11-09	2022-11-09
GCF_003086195.1	GCF_001984825.2	GCF_003086195.1_ASM308619v1	Enterobacter chengduensis	2	6	1	Enterobacter sp. PN108E5IIB	d__Bacteria;p__Pseudomonadota;c__Gammaproteobacteria;o__Enterobacterales;f__Enterobacteriaceae;g__Enterobacter;s__Enterobacter chengduensis	Cameroon: Yaounde	none	nares	2018-05-02	2018-05-02
GCF_018596725.1	GCF_001984825.2	GCF_018596725.1_ASM1859672v1	Enterobacter chengduensis	5	16	2	Enterobacter chengduensis	d__Bacteria;p__Pseudomonadota;c__Gammaproteobacteria;o__Enterobacterales;f__Enterobacteriaceae;g__Enterobacter;s__Enterobacter chengduensis	China: Chengdu; Sichuan	none	blood	2021-05-30	2021-05-30
GCF_001022675.1	GCF_001984825.2	GCF_001022675.1_ASM102267v1	Enterobacter chengduensis	0	7	5	Enterobacter chengduensis	d__Bacteria;p__Pseudomonadota;c__Gammaproteobacteria;o__Enterobacterales;f__Enterobacteriaceae;g__Enterobacter;s__Enterobacter chengduensis	USA	36 N 78.9 W	bodily fluid	2015-06-09	2015-06-09
GCF_021892025.1	GCF_001984825.2	GCF_021892025.1_ASM2189202v1	Enterobacter chengduensis	0	5	0	Enterobacter cloacae complex sp. ECC445	d__Bacteria;p__Pseudomonadota;c__Gammaproteobacteria;o__Enterobacterales;f__Enterobacteriaceae;g__Enterobacter;s__Enterobacter chengduensis	Guadeloupe: Petit-Bourg	none	Water	2022-02-02	2022-02-02
GCF_026115845.1	GCF_001984825.2	GCF_026115845.1_ASM2611584v1	Enterobacter chengduensis	3	3	1	Enterobacter chengduensis	d__Bacteria;p__Pseudomonadota;c__Gammaproteobacteria;o__Enterobacterales;f__Enterobacteriaceae;g__Enterobacter;s__Enterobacter chengduensis	China: Sichuan; Chengdu	30.67 N 104.05 E	Peritoneal drainage fluid	2022-11-09	2022-11-09
GCF_023152255.1	GCF_001984825.2	GCF_023152255.1_ASM2315225v1	Enterobacter chengduensis	0	1	0	Enterobacter chengduensis	d__Bacteria;p__Pseudomonadota;c__Gammaproteobacteria;o__Enterobacterales;f__Enterobacteriaceae;g__Enterobacter;s__Enterobacter chengduensis	China	29.86 N 121.56 E	sputum	2022-04-27	2022-04-27
GCF_001631105.1	GCF_001984825.2	GCF_001631105.1_ASM163110v1	Enterobacter chengduensis	0	35	6	Enterobacter chengduensis	d__Bacteria;p__Pseudomonadota;c__Gammaproteobacteria;o__Enterobacterales;f__Enterobacteriaceae;g__Enterobacter;s__Enterobacter chengduensis	USA	36 N 78.9 W	none	2016-04-25	2016-04-25
GCF_030016985.1	GCF_001984825.2	GCF_030016985.1_ASM3001698v1	Enterobacter chengduensis	1	9	7	Enterobacter chengduensis	d__Bacteria;p__Pseudomonadota;c__Gammaproteobacteria;o__Enterobacterales;f__Enterobacteriaceae;g__Enterobacter;s__Enterobacter chengduensis	Ecuador: Guayaquil	0.147564 S 78.491198 W	blood	2023-05-15	2023-05-15
GCF_023751065.1	GCF_001984825.2	GCF_023751065.1_ASM2375106v1	Enterobacter chengduensis	0	6	2	Enterobacter chengduensis	d__Bacteria;p__Pseudomonadota;c__Gammaproteobacteria;o__Enterobacterales;f__Enterobacteriaceae;g__Enterobacter;s__Enterobacter chengduensis	China: Shandong	none	none	2022-06-16	2022-06-16
GCF_000958285.1	GCF_001984825.2	GCF_000958285.1_ASM95828v1	Enterobacter chengduensis	3	9	4	Enterobacter chengduensis	d__Bacteria;p__Pseudomonadota;c__Gammaproteobacteria;o__Enterobacterales;f__Enterobacteriaceae;g__Enterobacter;s__Enterobacter chengduensis	USA: NYC	none	none	2015-03-19	2015-03-19
GCF_026116305.1	GCF_001984825.2	GCF_026116305.1_ASM2611630v1	Enterobacter chengduensis	3	4	1	Enterobacter chengduensis	d__Bacteria;p__Pseudomonadota;c__Gammaproteobacteria;o__Enterobacterales;f__Enterobacteriaceae;g__Enterobacter;s__Enterobacter chengduensis	China: Sichuan; Chengdu	30.67 N 104.05 E	blood	2022-11-09	2022-11-09
GCF_001984825.2	GCF_001984825.2	GCF_001984825.2_ASM198482v2	Enterobacter chengduensis	0	1	1	Enterobacter chengduensis	d__Bacteria;p__Pseudomonadota;c__Gammaproteobacteria;o__Enterobacterales;f__Enterobacteriaceae;g__Enterobacter;s__Enterobacter chengduensis	China: Chengdu; Sichuan	30.6416 N 104.061 E	blood	2019-09-03	2019-09-03
GCA_020889385.1	GCF_001984825.2	GCA_020889385.1_ASM2088938v1	Enterobacter chengduensis	1	21	7	Enterobacter asburiae	d__Bacteria;p__Pseudomonadota;c__Gammaproteobacteria;o__Enterobacterales;f__Enterobacteriaceae;g__Enterobacter;s__Enterobacter chengduensis	none	none	none	2021-11-10	2021-11-10
GCA_000692275.1	GCF_001984825.2	GCA_000692275.1_Ente_cloa_BWH_43_V1	Enterobacter chengduensis	0	2	0	Enterobacter cloacae BWH 43	d__Bacteria;p__Pseudomonadota;c__Gammaproteobacteria;o__Enterobacterales;f__Enterobacteriaceae;g__Enterobacter;s__Enterobacter chengduensis	USA: Boston	none	Urine	2014-05-19	2014-05-19
GCF_026115805.1	GCF_001984825.2	GCF_026115805.1_ASM2611580v1	Enterobacter chengduensis	4	21	6	Enterobacter chengduensis	d__Bacteria;p__Pseudomonadota;c__Gammaproteobacteria;o__Enterobacterales;f__Enterobacteriaceae;g__Enterobacter;s__Enterobacter chengduensis	China: Sichuan; Chengdu	30.67 N 104.05 E	Indwelling catheter	2022-11-09	2022-11-09
GCF_003944655.1	GCF_001984825.2	GCF_003944655.1_ASM394465v1	Enterobacter chengduensis	0	1	1	Enterobacter chengduensis	d__Bacteria;p__Pseudomonadota;c__Gammaproteobacteria;o__Enterobacterales;f__Enterobacteriaceae;g__Enterobacter;s__Enterobacter chengduensis	China: Chengdu; Sichuan	none	sputum	2018-12-12	2018-12-12
GCF_023702375.1	GCF_000025565.1	GCF_023702375.1_ASM2370237v1	Enterobacter cloacae	1	2	1	Enterobacter cloacae	d__Bacteria;p__Pseudomonadota;c__Gammaproteobacteria;o__Enterobacterales;f__Enterobacteriaceae;g__Enterobacter;s__Enterobacter cloacae	China: Shihezi	none	soil	2022-06-11	2022-06-11
GCF_903935865.1	GCF_000025565.1	GCF_903935865.1_ASM_IMP25	Enterobacter cloacae	5	16	3	Enterobacter cloacae	d__Bacteria;p__Pseudomonadota;c__Gammaproteobacteria;o__Enterobacterales;f__Enterobacteriaceae;g__Enterobacter;s__Enterobacter cloacae	none	none	none	2022-06-14	2022-06-14
GCF_001525175.1	GCF_000025565.1	GCF_001525175.1_ASM152517v1	Enterobacter cloacae	9	32	3	Enterobacter cloacae subsp. cloacae	d__Bacteria;p__Pseudomonadota;c__Gammaproteobacteria;o__Enterobacterales;f__Enterobacteriaceae;g__Enterobacter;s__Enterobacter cloacae	Viet Nam	none	abdomen	2016-01-22	2016-01-22
GCF_008502055.1	GCF_000025565.1	GCF_008502055.1_CC81	Enterobacter cloacae	1	8	2	Enterobacter cloacae	d__Bacteria;p__Pseudomonadota;c__Gammaproteobacteria;o__Enterobacterales;f__Enterobacteriaceae;g__Enterobacter;s__Enterobacter cloacae	Nigeria: Ibadan	7.4468 N 3.8763 E	water	2019-09-18	2019-09-18
GCF_025536115.1	GCF_000025565.1	GCF_025536115.1_ASM2553611v1	Enterobacter cloacae	0	3	0	Enterobacter cloacae	d__Bacteria;p__Pseudomonadota;c__Gammaproteobacteria;o__Enterobacterales;f__Enterobacteriaceae;g__Enterobacter;s__Enterobacter cloacae	Senegal: Niokolo-Koba National Park	none	none	2022-10-03	2022-10-03
GCF_015319295.1	GCF_000025565.1	GCF_015319295.1_ASM1531929v1	Enterobacter cloacae	0	2	0	Enterobacter cloacae	d__Bacteria;p__Pseudomonadota;c__Gammaproteobacteria;o__Enterobacterales;f__Enterobacteriaceae;g__Enterobacter;s__Enterobacter cloacae	USA: Pittsburgh	40.44 N 79.96 W	abscess	2020-11-09	2020-11-09
GCF_010594505.1	GCF_000025565.1	GCF_010594505.1_ASM1059450v1	Enterobacter cloacae	0	12	1	Enterobacter cloacae	d__Bacteria;p__Pseudomonadota;c__Gammaproteobacteria;o__Enterobacterales;f__Enterobacteriaceae;g__Enterobacter;s__Enterobacter cloacae	USA	none	lung	2020-02-14	2020-02-14
GCF_023152285.1	GCF_000025565.1	GCF_023152285.1_ASM2315228v1	Enterobacter cloacae	0	4	4	Enterobacter cloacae	d__Bacteria;p__Pseudomonadota;c__Gammaproteobacteria;o__Enterobacterales;f__Enterobacteriaceae;g__Enterobacter;s__Enterobacter cloacae	China	29.86 N 121.56 E	drainage fluid	2022-04-27	2022-04-27
GCF_023152185.1	GCF_000025565.1	GCF_023152185.1_ASM2315218v1	Enterobacter cloacae	8	11	2	Enterobacter cloacae	d__Bacteria;p__Pseudomonadota;c__Gammaproteobacteria;o__Enterobacterales;f__Enterobacteriaceae;g__Enterobacter;s__Enterobacter cloacae	China	29.86 N 121.56 E	bile	2022-04-27	2022-04-27
GCF_022631385.1	GCF_000025565.1	GCF_022631385.1_ASM2263138v1	Enterobacter cloacae	0	14	5	Enterobacter cloacae	d__Bacteria;p__Pseudomonadota;c__Gammaproteobacteria;o__Enterobacterales;f__Enterobacteriaceae;g__Enterobacter;s__Enterobacter cloacae	Bangladesh: Mymensingh	none	Raw milk	2022-03-20	2022-03-20
GCF_013376815.1	GCF_000025565.1	GCF_013376815.1_ASM1337681v1	Enterobacter cloacae	0	3	2	Enterobacter cloacae	d__Bacteria;p__Pseudomonadota;c__Gammaproteobacteria;o__Enterobacterales;f__Enterobacteriaceae;g__Enterobacter;s__Enterobacter cloacae	none	none	none	2020-06-30	2020-06-30
GCF_002278195.1	GCF_000025565.1	GCF_002278195.1_ASM227819v1	Enterobacter cloacae	0	3	1	Enterobacter cloacae	d__Bacteria;p__Pseudomonadota;c__Gammaproteobacteria;o__Enterobacterales;f__Enterobacteriaceae;g__Enterobacter;s__Enterobacter cloacae	Singapore	1.32 N 103.91 E	rectal	2017-08-30	2017-08-30
GCA_900050915.1	GCF_000025565.1	GCA_900050915.1_Enterobacter_cloacae_NH52	Enterobacter cloacae	1	1	0	Enterobacter cloacae	d__Bacteria;p__Pseudomonadota;c__Gammaproteobacteria;o__Enterobacterales;f__Enterobacteriaceae;g__Enterobacter;s__Enterobacter cloacae	none	none	none	2016-02-19	2016-02-19
GCF_025535815.1	GCF_000025565.1	GCF_025535815.1_Q2152	Enterobacter cloacae	0	1	0	Enterobacter cloacae	d__Bacteria;p__Pseudomonadota;c__Gammaproteobacteria;o__Enterobacterales;f__Enterobacteriaceae;g__Enterobacter;s__Enterobacter cloacae	Senegal: Niokolo-Koba National Park	none	none	2022-10-03	2022-10-03
GCF_001317435.1	GCF_000025565.1	GCF_001317435.1_ASM131743v1	Enterobacter cloacae	0	28	7	Enterobacter cloacae subsp. cloacae	d__Bacteria;p__Pseudomonadota;c__Gammaproteobacteria;o__Enterobacterales;f__Enterobacteriaceae;g__Enterobacter;s__Enterobacter cloacae	South Africa: Durban	29.83432 S 30.99865 E	cardiovascular puncture (CVP) tip	2015-10-16	2015-10-16
GCF_017151325.1	GCF_000025565.1	GCF_017151325.1_ASM1715132v1	Enterobacter cloacae	2	7	2	Enterobacter cloacae	d__Bacteria;p__Pseudomonadota;c__Gammaproteobacteria;o__Enterobacterales;f__Enterobacteriaceae;g__Enterobacter;s__Enterobacter cloacae	China: Yangjiang	none	Sewage	2021-03-02	2021-03-02
GCF_002278165.1	GCF_000025565.1	GCF_002278165.1_ASM227816v1	Enterobacter cloacae	0	0	0	Enterobacter cloacae	d__Bacteria;p__Pseudomonadota;c__Gammaproteobacteria;o__Enterobacterales;f__Enterobacteriaceae;g__Enterobacter;s__Enterobacter cloacae	Singapore	1.32 N 103.91 E	rectal	2017-08-30	2017-08-30
GCF_019265105.1	GCF_000025565.1	GCF_019265105.1_ASM1926510v1	Enterobacter cloacae	0	0	0	Enterobacter cloacae	d__Bacteria;p__Pseudomonadota;c__Gammaproteobacteria;o__Enterobacterales;f__Enterobacteriaceae;g__Enterobacter;s__Enterobacter cloacae	Thailand: Nakhon Ratchasima	none	food	2021-07-18	2021-07-18
GCF_023153495.1	GCF_000025565.1	GCF_023153495.1_ASM2315349v1	Enterobacter cloacae	0	2	0	Enterobacter cloacae	d__Bacteria;p__Pseudomonadota;c__Gammaproteobacteria;o__Enterobacterales;f__Enterobacteriaceae;g__Enterobacter;s__Enterobacter cloacae	China	29.86 N 121.56 E	sputum	2022-04-27	2022-04-27
GCF_001472895.1	GCF_000025565.1	GCF_001472895.1_SMART_886.v1	Enterobacter cloacae	2	15	2	Enterobacter cloacae subsp. cloacae	d__Bacteria;p__Pseudomonadota;c__Gammaproteobacteria;o__Enterobacterales;f__Enterobacteriaceae;g__Enterobacter;s__Enterobacter cloacae	Philippines	none	none	2015-12-21	2015-12-21
GCF_008502045.1	GCF_000025565.1	GCF_008502045.1_CC90	Enterobacter cloacae	1	8	2	Enterobacter cloacae	d__Bacteria;p__Pseudomonadota;c__Gammaproteobacteria;o__Enterobacterales;f__Enterobacteriaceae;g__Enterobacter;s__Enterobacter cloacae	Nigeria: Ibadan	7.4468 N 3.8763 E	water	2019-09-18	2019-09-18
GCF_013168985.1	GCF_000025565.1	GCF_013168985.1_ASM1316898v1	Enterobacter cloacae	1	10	4	Enterobacter cloacae	d__Bacteria;p__Pseudomonadota;c__Gammaproteobacteria;o__Enterobacterales;f__Enterobacteriaceae;g__Enterobacter;s__Enterobacter cloacae	Colombia	none	urine	2020-05-26	2020-05-26
GCA_900447605.1	GCF_000025565.1	GCA_900447605.1_31629_A01	Enterobacter cloacae	0	4	2	Enterobacter cloacae	d__Bacteria;p__Pseudomonadota;c__Gammaproteobacteria;o__Enterobacterales;f__Enterobacteriaceae;g__Enterobacter;s__Enterobacter cloacae	none	none	none	2018-08-01	2018-08-01
GCF_009907475.1	GCF_000025565.1	GCF_009907475.1_ASM990747v1	Enterobacter cloacae	1	5	2	Enterobacter cloacae	d__Bacteria;p__Pseudomonadota;c__Gammaproteobacteria;o__Enterobacterales;f__Enterobacteriaceae;g__Enterobacter;s__Enterobacter cloacae	Nigeria	6.5438 N 5.8987 E	urine	2020-01-20	2020-01-20
GCF_025426135.1	GCF_000025565.1	GCF_025426135.1_ASM2542613v1	Enterobacter cloacae	5	6	4	Enterobacter cloacae	d__Bacteria;p__Pseudomonadota;c__Gammaproteobacteria;o__Enterobacterales;f__Enterobacteriaceae;g__Enterobacter;s__Enterobacter cloacae	USA	none	other	2022-09-27	2022-09-27
GCF_025536095.1	GCF_000025565.1	GCF_025536095.1_ASM2553609v1	Enterobacter cloacae	0	2	0	Enterobacter cloacae	d__Bacteria;p__Pseudomonadota;c__Gammaproteobacteria;o__Enterobacterales;f__Enterobacteriaceae;g__Enterobacter;s__Enterobacter cloacae	Senegal: Niokolo-Koba National Park	none	none	2022-10-03	2022-10-03
GCF_021503135.1	GCF_000025565.1	GCF_021503135.1_ASM2150313v1	Enterobacter cloacae	4	2	2	Enterobacter cloacae	d__Bacteria;p__Pseudomonadota;c__Gammaproteobacteria;o__Enterobacterales;f__Enterobacteriaceae;g__Enterobacter;s__Enterobacter cloacae	Pakistan	none	rectal swab	2022-01-18	2022-01-18
GCF_030166415.1	GCF_000025565.1	GCF_030166415.1_ASM3016641v1	Enterobacter cloacae	0	1	0	Enterobacter cloacae	d__Bacteria;p__Pseudomonadota;c__Gammaproteobacteria;o__Enterobacterales;f__Enterobacteriaceae;g__Enterobacter;s__Enterobacter cloacae	China:Jinan	none	water	2023-06-05	2023-06-05
GCF_008502125.1	GCF_000025565.1	GCF_008502125.1_CC14	Enterobacter cloacae	1	8	2	Enterobacter cloacae	d__Bacteria;p__Pseudomonadota;c__Gammaproteobacteria;o__Enterobacterales;f__Enterobacteriaceae;g__Enterobacter;s__Enterobacter cloacae	Nigeria: Ibadan	7.4468 N 3.8763 E	water	2019-09-18	2019-09-18
GCF_003965415.1	GCF_000025565.1	GCF_003965415.1_ASM396541v1	Enterobacter cloacae	2	6	2	Enterobacter cloacae	d__Bacteria;p__Pseudomonadota;c__Gammaproteobacteria;o__Enterobacterales;f__Enterobacteriaceae;g__Enterobacter;s__Enterobacter cloacae	China: Chengdu; Sichuan	none	none	2018-12-23	2018-12-23
GCF_019351725.1	GCF_000025565.1	GCF_019351725.1_ASM1935172v1	Enterobacter cloacae	0	3	0	Enterobacter cloacae subsp. cloacae	d__Bacteria;p__Pseudomonadota;c__Gammaproteobacteria;o__Enterobacterales;f__Enterobacteriaceae;g__Enterobacter;s__Enterobacter cloacae	USA: Michigan	43.6211 N 84.6824 W	urine	2021-07-26	2021-07-26
GCF_022220405.1	GCF_000025565.1	GCF_022220405.1_ASM2222040v1	Enterobacter cloacae	1	5	3	Enterobacter cloacae	d__Bacteria;p__Pseudomonadota;c__Gammaproteobacteria;o__Enterobacterales;f__Enterobacteriaceae;g__Enterobacter;s__Enterobacter cloacae	Switzerland: river Lorze	none	river water	2022-02-14	2022-02-14
GCF_025536465.1	GCF_000025565.1	GCF_025536465.1_ASM2553646v1	Enterobacter cloacae	0	0	0	Enterobacter cloacae	d__Bacteria;p__Pseudomonadota;c__Gammaproteobacteria;o__Enterobacterales;f__Enterobacteriaceae;g__Enterobacter;s__Enterobacter cloacae	Senegal: Niokolo-Koba National Park	none	fecal sample	2022-10-03	2022-10-03
GCF_002152055.1	GCF_000025565.1	GCF_002152055.1_ASM215205v1	Enterobacter cloacae	2	3	1	Enterobacter cloacae	d__Bacteria;p__Pseudomonadota;c__Gammaproteobacteria;o__Enterobacterales;f__Enterobacteriaceae;g__Enterobacter;s__Enterobacter cloacae	USA: Massachusetts; Boston	none	none	2017-05-19	2017-05-19
GCF_019265125.1	GCF_000025565.1	GCF_019265125.1_ASM1926512v1	Enterobacter cloacae	0	0	0	Enterobacter cloacae	d__Bacteria;p__Pseudomonadota;c__Gammaproteobacteria;o__Enterobacterales;f__Enterobacteriaceae;g__Enterobacter;s__Enterobacter cloacae	Thailand: Songkhla	none	food	2021-07-18	2021-07-18
GCF_023152175.1	GCF_000025565.1	GCF_023152175.1_ASM2315217v1	Enterobacter cloacae	4	7	3	Enterobacter cloacae	d__Bacteria;p__Pseudomonadota;c__Gammaproteobacteria;o__Enterobacterales;f__Enterobacteriaceae;g__Enterobacter;s__Enterobacter cloacae	China	29.86 N 121.56 E	sputum	2022-04-27	2022-04-27
GCF_030249305.1	GCF_000025565.1	GCF_030249305.1_ASM3024930v1	Enterobacter cloacae	0	13	5	Enterobacter cloacae	d__Bacteria;p__Pseudomonadota;c__Gammaproteobacteria;o__Enterobacterales;f__Enterobacteriaceae;g__Enterobacter;s__Enterobacter cloacae	USA: New York	40.7128 N 74.0060 W	blood	2023-06-09	2023-06-09
GCF_000966095.1	GCF_000025565.1	GCF_000966095.1_ASM96609v1	Enterobacter cloacae	0	4	4	Enterobacter cloacae subsp. cloacae	d__Bacteria;p__Pseudomonadota;c__Gammaproteobacteria;o__Enterobacterales;f__Enterobacteriaceae;g__Enterobacter;s__Enterobacter cloacae	Colombia	none	Bodily fluid	2015-03-30	2015-03-30
GCA_000390425.1	GCF_000025565.1	GCA_000390425.1_ASM39042v1	Enterobacter cloacae	0	1	0	Enterobacter cloacae MR2	d__Bacteria;p__Pseudomonadota;c__Gammaproteobacteria;o__Enterobacterales;f__Enterobacteriaceae;g__Enterobacter;s__Enterobacter cloacae	India	none	industrial waste (mud)	2013-05-13	2013-05-13
GCF_023238665.1	GCF_000025565.1	GCF_023238665.1_ASM2323866v1	Enterobacter cloacae	9	4	4	Enterobacter cloacae	d__Bacteria;p__Pseudomonadota;c__Gammaproteobacteria;o__Enterobacterales;f__Enterobacteriaceae;g__Enterobacter;s__Enterobacter cloacae	China: Shandong	none	none	2022-05-04	2022-05-04
GCA_002321755.1	GCF_000025565.1	GCA_002321755.1_ASM232175v1	Enterobacter cloacae	0	0	0	Enterobacter cloacae	d__Bacteria;p__Pseudomonadota;c__Gammaproteobacteria;o__Enterobacterales;f__Enterobacteriaceae;g__Enterobacter;s__Enterobacter cloacae	USA:New York City	none	plastic	2017-09-21	2017-09-21
GCF_018597445.1	GCF_000025565.1	GCF_018597445.1_ASM1859744v1	Enterobacter cloacae	0	2	0	Enterobacter cloacae	d__Bacteria;p__Pseudomonadota;c__Gammaproteobacteria;o__Enterobacterales;f__Enterobacteriaceae;g__Enterobacter;s__Enterobacter cloacae	China: Chengdu; Sichuan	none	blood	2021-05-30	2021-05-30
GCF_002278155.1	GCF_000025565.1	GCF_002278155.1_ASM227815v1	Enterobacter cloacae	0	1	0	Enterobacter cloacae	d__Bacteria;p__Pseudomonadota;c__Gammaproteobacteria;o__Enterobacterales;f__Enterobacteriaceae;g__Enterobacter;s__Enterobacter cloacae	Singapore	1.32 N 103.91 E	rectal	2017-08-30	2017-08-30
GCF_000958205.1	GCF_000025565.1	GCF_000958205.1_ASM95820v1	Enterobacter cloacae	3	12	2	Enterobacter cloacae subsp. cloacae	d__Bacteria;p__Pseudomonadota;c__Gammaproteobacteria;o__Enterobacterales;f__Enterobacteriaceae;g__Enterobacter;s__Enterobacter cloacae	USA: MI	none	none	2015-03-19	2015-03-19
GCF_003986865.1	GCF_000025565.1	GCF_003986865.1_ASM398686v1	Enterobacter cloacae	0	1	1	Enterobacter cloacae	d__Bacteria;p__Pseudomonadota;c__Gammaproteobacteria;o__Enterobacterales;f__Enterobacteriaceae;g__Enterobacter;s__Enterobacter cloacae	China: Chengdu; Sichuan	none	none	2018-12-23	2018-12-23
GCF_030239345.1	GCF_000025565.1	GCF_030239345.1_ASM3023934v1	Enterobacter cloacae	0	6	1	Enterobacter cloacae	d__Bacteria;p__Pseudomonadota;c__Gammaproteobacteria;o__Enterobacterales;f__Enterobacteriaceae;g__Enterobacter;s__Enterobacter cloacae	Nigeria	none	Blood culture	2023-06-08	2023-06-08
GCF_021469225.1	GCF_000025565.1	GCF_021469225.1_PDT001222236.1	Enterobacter cloacae	9	25	5	Enterobacter cloacae	d__Bacteria;p__Pseudomonadota;c__Gammaproteobacteria;o__Enterobacterales;f__Enterobacteriaceae;g__Enterobacter;s__Enterobacter cloacae	Dominican Republic	none	Environmental-Poultryfarm-Water	2022-01-15	2022-01-15
GCF_000710795.1	GCF_000025565.1	GCF_000710795.1_De_novo_Assembly	Enterobacter cloacae	0	1	0	Enterobacter sp. T1-1	d__Bacteria;p__Pseudomonadota;c__Gammaproteobacteria;o__Enterobacterales;f__Enterobacteriaceae;g__Enterobacter;s__Enterobacter cloacae	Malaysia	none	tongue	2014-06-23	2014-06-23
GCF_030406505.2	GCF_000025565.1	GCF_030406505.2_ASM3040650v2	Enterobacter cloacae	0	2	1	Enterobacter cloacae subsp. cloacae	d__Bacteria;p__Pseudomonadota;c__Gammaproteobacteria;o__Enterobacterales;f__Enterobacteriaceae;g__Enterobacter;s__Enterobacter cloacae	Senegal: Dakar	14.709 N 17.455 W	urine	2023-08-03	2023-08-03
GCF_019265085.1	GCF_000025565.1	GCF_019265085.1_ASM1926508v1	Enterobacter cloacae	0	0	0	Enterobacter cloacae	d__Bacteria;p__Pseudomonadota;c__Gammaproteobacteria;o__Enterobacterales;f__Enterobacteriaceae;g__Enterobacter;s__Enterobacter cloacae	Thailand	none	Rectal swab	2021-07-18	2021-07-18
GCF_023153015.1	GCF_000025565.1	GCF_023153015.1_ASM2315301v1	Enterobacter cloacae	0	4	1	Enterobacter cloacae	d__Bacteria;p__Pseudomonadota;c__Gammaproteobacteria;o__Enterobacterales;f__Enterobacteriaceae;g__Enterobacter;s__Enterobacter cloacae	China	29.86 N 121.56 E	blood	2022-04-27	2022-04-27
GCF_030249405.1	GCF_000025565.1	GCF_030249405.1_ASM3024940v1	Enterobacter cloacae	0	9	4	Enterobacter cloacae	d__Bacteria;p__Pseudomonadota;c__Gammaproteobacteria;o__Enterobacterales;f__Enterobacteriaceae;g__Enterobacter;s__Enterobacter cloacae	USA: New York	40.7128 N 74.0060 W	blood	2023-06-09	2023-06-09
GCF_001472845.1	GCF_000025565.1	GCF_001472845.1_SMART_855.v1	Enterobacter cloacae	3	14	7	Enterobacter cloacae subsp. cloacae	d__Bacteria;p__Pseudomonadota;c__Gammaproteobacteria;o__Enterobacterales;f__Enterobacteriaceae;g__Enterobacter;s__Enterobacter cloacae	Viet Nam	none	none	2015-12-21	2015-12-21
GCF_004011395.2	GCF_000025565.1	GCF_004011395.2_ASM401139v2	Enterobacter cloacae	8	20	1	Enterobacter cloacae subsp. cloacae	d__Bacteria;p__Pseudomonadota;c__Gammaproteobacteria;o__Enterobacterales;f__Enterobacteriaceae;g__Enterobacter;s__Enterobacter cloacae	Japan: Nagoya	35.181666 N 136.906688 E	stool	2018-12-29	2018-12-29
GCF_019351775.1	GCF_000025565.1	GCF_019351775.1_ASM1935177v1	Enterobacter cloacae	0	1	0	Enterobacter cloacae subsp. cloacae	d__Bacteria;p__Pseudomonadota;c__Gammaproteobacteria;o__Enterobacterales;f__Enterobacteriaceae;g__Enterobacter;s__Enterobacter cloacae	USA: Michigan	43.6211 N 84.6824 W	urine	2021-07-26	2021-07-26
GCF_030249275.1	GCF_000025565.1	GCF_030249275.1_ASM3024927v1	Enterobacter cloacae	0	8	5	Enterobacter cloacae	d__Bacteria;p__Pseudomonadota;c__Gammaproteobacteria;o__Enterobacterales;f__Enterobacteriaceae;g__Enterobacter;s__Enterobacter cloacae	USA: New York	40.7128 N 74.0060 W	blood	2023-06-09	2023-06-09
GCF_002278235.1	GCF_000025565.1	GCF_002278235.1_ASM227823v1	Enterobacter cloacae	0	1	0	Enterobacter cloacae	d__Bacteria;p__Pseudomonadota;c__Gammaproteobacteria;o__Enterobacterales;f__Enterobacteriaceae;g__Enterobacter;s__Enterobacter cloacae	Singapore	1.32 N 103.91 E	rectal	2017-08-30	2017-08-30
GCF_001472955.1	GCF_000025565.1	GCF_001472955.1_SMART_901.v1	Enterobacter cloacae	4	8	2	Enterobacter cloacae subsp. cloacae	d__Bacteria;p__Pseudomonadota;c__Gammaproteobacteria;o__Enterobacterales;f__Enterobacteriaceae;g__Enterobacter;s__Enterobacter cloacae	Puerto Rico	none	none	2015-12-21	2015-12-21
GCF_000818625.1	GCF_000025565.1	GCF_000818625.1_ASM81862v1	Enterobacter cloacae	0	1	0	Enterobacter cloacae	d__Bacteria;p__Pseudomonadota;c__Gammaproteobacteria;o__Enterobacterales;f__Enterobacteriaceae;g__Enterobacter;s__Enterobacter cloacae	Malaysia	none	soil	2015-01-15	2015-01-15
GCF_030234485.1	GCF_000025565.1	GCF_030234485.1_ASM3023448v1	Enterobacter cloacae	2	18	1	Enterobacter cloacae	d__Bacteria;p__Pseudomonadota;c__Gammaproteobacteria;o__Enterobacterales;f__Enterobacteriaceae;g__Enterobacter;s__Enterobacter cloacae	Nigeria	none	Blood culture	2023-06-08	2023-06-08
GCA_900493335.1	GCF_000025565.1	GCA_900493335.1_22036_6_63	Enterobacter cloacae	0	4	0	Klebsiella pneumoniae	d__Bacteria;p__Pseudomonadota;c__Gammaproteobacteria;o__Enterobacterales;f__Enterobacteriaceae;g__Enterobacter;s__Enterobacter cloacae	none	none	none	2018-07-17	2018-07-17
GCF_030235875.1	GCF_000025565.1	GCF_030235875.1_ASM3023587v1	Enterobacter cloacae	2	22	3	Enterobacter cloacae	d__Bacteria;p__Pseudomonadota;c__Gammaproteobacteria;o__Enterobacterales;f__Enterobacteriaceae;g__Enterobacter;s__Enterobacter cloacae	Nigeria	none	Blood culture	2023-06-08	2023-06-08
GCF_025183745.1	GCF_000025565.1	GCF_025183745.1_ASM2518374v1	Enterobacter cloacae	4	6	4	Enterobacter cloacae	d__Bacteria;p__Pseudomonadota;c__Gammaproteobacteria;o__Enterobacterales;f__Enterobacteriaceae;g__Enterobacter;s__Enterobacter cloacae	Sweden: Gothenburg	none	feces	2022-09-13	2022-09-13
GCF_002751835.1	GCF_000025565.1	GCF_002751835.1_ASM275183v1	Enterobacter cloacae	2	11	2	Enterobacter cloacae	d__Bacteria;p__Pseudomonadota;c__Gammaproteobacteria;o__Enterobacterales;f__Enterobacteriaceae;g__Enterobacter;s__Enterobacter cloacae	Togo: Lome	6.8 N 1.12 E	urine	2017-11-03	2017-11-03
GCF_020882135.1	GCF_000025565.1	GCF_020882135.1_ASM2088213v1	Enterobacter cloacae	0	3	1	Enterobacter cloacae	d__Bacteria;p__Pseudomonadota;c__Gammaproteobacteria;o__Enterobacterales;f__Enterobacteriaceae;g__Enterobacter;s__Enterobacter cloacae	China:Jinan	none	water	2021-11-16	2021-11-16
GCF_905331265.2	GCF_000025565.1	GCF_905331265.2_AI2999v1_cpp	Enterobacter cloacae	1	3	2	Enterobacter cloacae	d__Bacteria;p__Pseudomonadota;c__Gammaproteobacteria;o__Enterobacterales;f__Enterobacteriaceae;g__Enterobacter;s__Enterobacter cloacae	Spain	none	Hospital Univeristario de Bellvitge (Barcelona)	2022-05-24	2022-05-24
GCA_900559065.1	GCF_000025565.1	GCA_900559065.1_9716_2_85	Enterobacter cloacae	1	11	1	Enterobacter kobei	d__Bacteria;p__Pseudomonadota;c__Gammaproteobacteria;o__Enterobacterales;f__Enterobacteriaceae;g__Enterobacter;s__Enterobacter cloacae	none	none	none	2019-09-11	2019-09-11
GCF_000025565.1	GCF_000025565.1	GCF_000025565.1_ASM2556v1	Enterobacter cloacae	0	3	2	Enterobacter cloacae subsp. cloacae ATCC 13047	d__Bacteria;p__Pseudomonadota;c__Gammaproteobacteria;o__Enterobacterales;f__Enterobacteriaceae;g__Enterobacter;s__Enterobacter cloacae	none	none	none	2010-04-23	2010-04-23
GCF_023152425.1	GCF_000025565.1	GCF_023152425.1_ASM2315242v1	Enterobacter cloacae	0	4	1	Enterobacter cloacae	d__Bacteria;p__Pseudomonadota;c__Gammaproteobacteria;o__Enterobacterales;f__Enterobacteriaceae;g__Enterobacter;s__Enterobacter cloacae	China	29.86 N 121.56 E	bile	2022-04-27	2022-04-27
GCF_013391025.1	GCF_000025565.1	GCF_013391025.1_ASM1339102v1	Enterobacter cloacae	2	42	10	Enterobacter sp. SECR19-1250	d__Bacteria;p__Pseudomonadota;c__Gammaproteobacteria;o__Enterobacterales;f__Enterobacteriaceae;g__Enterobacter;s__Enterobacter cloacae	South Korea: Seoul	37.56 N 126.98 E	hospital	2020-07-06	2020-07-06
GCA_031271825.1	GCF_000025565.1	GCA_031271825.1_ASM3127182v1	Enterobacter cloacae	0	1	0	Enterobacter cloacae	d__Bacteria;p__Pseudomonadota;c__Gammaproteobacteria;o__Enterobacterales;f__Enterobacteriaceae;g__Enterobacter;s__Enterobacter cloacae	Germany: BAM Federal Institute for Materials Research and Testing; Berlin	52.443245 N 13.287523 E	termite gut	2023-09-08	2023-09-08
GCF_002529035.1	GCF_000025565.1	GCF_002529035.1_ASM252903v1	Enterobacter cloacae	2	9	2	Enterobacter cloacae	d__Bacteria;p__Pseudomonadota;c__Gammaproteobacteria;o__Enterobacterales;f__Enterobacteriaceae;g__Enterobacter;s__Enterobacter cloacae	India: Bhubaneswar	20.2828 N 85.7696 E	urine	2017-10-11	2017-10-11
GCF_900075485.1	GCF_000025565.1	GCF_900075485.1_11983_6_11	Enterobacter cloacae	0	1	0	Enterobacter cloacae	d__Bacteria;p__Pseudomonadota;c__Gammaproteobacteria;o__Enterobacterales;f__Enterobacteriaceae;g__Enterobacter;s__Enterobacter cloacae	United Kingdom	none	blood	2016-04-04	2016-04-04
GCF_000755525.1	GCF_000025565.1	GCF_000755525.1_ASM75552v1	Enterobacter cloacae	0	3	1	Enterobacter cloacae	d__Bacteria;p__Pseudomonadota;c__Gammaproteobacteria;o__Enterobacterales;f__Enterobacteriaceae;g__Enterobacter;s__Enterobacter cloacae	none	none	spinal fluid	2014-11-18	2014-11-18
GCF_001057255.1	GCF_000025565.1	GCF_001057255.1_ASM105725v1	Enterobacter cloacae	0	1	0	Enterobacter cloacae	d__Bacteria;p__Pseudomonadota;c__Gammaproteobacteria;o__Enterobacterales;f__Enterobacteriaceae;g__Enterobacter;s__Enterobacter cloacae	USA: WA	none	none	2015-07-10	2015-07-10
GCF_023153935.1	GCF_000025565.1	GCF_023153935.1_ASM2315393v1	Enterobacter cloacae	0	1	0	Enterobacter cloacae	d__Bacteria;p__Pseudomonadota;c__Gammaproteobacteria;o__Enterobacterales;f__Enterobacteriaceae;g__Enterobacter;s__Enterobacter cloacae	China	29.86 N 121.56 E	drainage fluid	2022-04-27	2022-04-27
GCF_900075545.1	GCF_000025565.1	GCF_900075545.1_11983_6_17	Enterobacter cloacae	5	12	3	Enterobacter cloacae	d__Bacteria;p__Pseudomonadota;c__Gammaproteobacteria;o__Enterobacterales;f__Enterobacteriaceae;g__Enterobacter;s__Enterobacter cloacae	United Kingdom	none	blood	2016-04-05	2016-04-05
GCF_002278295.1	GCF_000025565.1	GCF_002278295.1_ASM227829v1	Enterobacter cloacae	1	5	2	Enterobacter cloacae	d__Bacteria;p__Pseudomonadota;c__Gammaproteobacteria;o__Enterobacterales;f__Enterobacteriaceae;g__Enterobacter;s__Enterobacter cloacae	Singapore	1.32 N 103.91 E	rectal	2017-08-30	2017-08-30
GCA_006228165.1	GCF_000025565.1	GCA_006228165.1_ASM622816v1	Enterobacter cloacae	1	2	1	Enterobacter cloacae	d__Bacteria;p__Pseudomonadota;c__Gammaproteobacteria;o__Enterobacterales;f__Enterobacteriaceae;g__Enterobacter;s__Enterobacter cloacae	Thailand: Chiang Mai	18.7061 N 98.9817 E	none	2019-06-11	2019-06-11
GCF_000770155.1	GCF_000025565.1	GCF_000770155.1_ASM77015v1	Enterobacter cloacae	0	1	0	Enterobacter cloacae	d__Bacteria;p__Pseudomonadota;c__Gammaproteobacteria;o__Enterobacterales;f__Enterobacteriaceae;g__Enterobacter;s__Enterobacter cloacae	South Korea: Mt. Kwanak	none	none	2014-10-31	2014-10-31
GCF_023750925.1	GCF_000025565.1	GCF_023750925.1_ASM2375092v1	Enterobacter cloacae	1	10	4	Enterobacter cloacae	d__Bacteria;p__Pseudomonadota;c__Gammaproteobacteria;o__Enterobacterales;f__Enterobacteriaceae;g__Enterobacter;s__Enterobacter cloacae	China: Shandong	none	none	2022-06-16	2022-06-16
GCF_022968175.1	GCF_000025565.1	GCF_022968175.1_ASM2296817v1	Enterobacter cloacae	0	10	1	Enterobacter cloacae	d__Bacteria;p__Pseudomonadota;c__Gammaproteobacteria;o__Enterobacterales;f__Enterobacteriaceae;g__Enterobacter;s__Enterobacter cloacae	Ghana: Kumasi	none	hand	2022-04-13	2022-04-13
GCF_017151335.1	GCF_000025565.1	GCF_017151335.1_ASM1715133v1	Enterobacter cloacae	2	6	2	Enterobacter cloacae	d__Bacteria;p__Pseudomonadota;c__Gammaproteobacteria;o__Enterobacterales;f__Enterobacteriaceae;g__Enterobacter;s__Enterobacter cloacae	China: Yangjiang	none	soil	2021-03-02	2021-03-02
GCF_004127335.1	GCF_000025565.1	GCF_004127335.1_ASM412733v1	Enterobacter cloacae	3	19	4	Enterobacter cloacae	d__Bacteria;p__Pseudomonadota;c__Gammaproteobacteria;o__Enterobacterales;f__Enterobacteriaceae;g__Enterobacter;s__Enterobacter cloacae	China: Shandong	none	cloaca swabs from commercial farm	2019-02-01	2019-02-01
GCF_004801595.1	GCF_000025565.1	GCF_004801595.1_ASM480159v1	Enterobacter cloacae	0	6	7	Enterobacter cloacae	d__Bacteria;p__Pseudomonadota;c__Gammaproteobacteria;o__Enterobacterales;f__Enterobacteriaceae;g__Enterobacter;s__Enterobacter cloacae	United Kingdom: Cholsey Sewage Treatment Works	51.58 N 1.15 W	Treated sewage effluent	2019-04-21	2019-04-21
GCF_002278355.1	GCF_000025565.1	GCF_002278355.1_ASM227835v1	Enterobacter cloacae	1	11	3	Enterobacter cloacae	d__Bacteria;p__Pseudomonadota;c__Gammaproteobacteria;o__Enterobacterales;f__Enterobacteriaceae;g__Enterobacter;s__Enterobacter cloacae	Singapore	1.32 N 103.91 E	stool	2017-08-30	2017-08-30
GCF_023060535.1	GCF_000025565.1	GCF_023060535.1_ASM2306053v1	Enterobacter cloacae	1	11	3	Enterobacter cloacae subsp. cloacae	d__Bacteria;p__Pseudomonadota;c__Gammaproteobacteria;o__Enterobacterales;f__Enterobacteriaceae;g__Enterobacter;s__Enterobacter cloacae	Brazil	10 S 52 W	catheter tip	2022-04-19	2022-04-19
GCF_002266385.1	GCF_000025565.1	GCF_002266385.1_ASM226638v1	Enterobacter cloacae	0	2	0	Enterobacter cloacae	d__Bacteria;p__Pseudomonadota;c__Gammaproteobacteria;o__Enterobacterales;f__Enterobacteriaceae;g__Enterobacter;s__Enterobacter cloacae	Singapore	1.32 N 103.91 E	RECTAL	2017-08-22	2017-08-22
GCF_013169935.1	GCF_000025565.1	GCF_013169935.1_ASM1316993v1	Enterobacter cloacae	2	19	5	Enterobacter cloacae	d__Bacteria;p__Pseudomonadota;c__Gammaproteobacteria;o__Enterobacterales;f__Enterobacteriaceae;g__Enterobacter;s__Enterobacter cloacae	Colombia: Antioquia; Rionegro	6.24 N 75.58 W	urine	2020-05-26	2020-05-26
GCF_001011715.1	GCF_000025565.1	GCF_001011715.1_ASM101171v1	Enterobacter cloacae	0	2	0	Enterobacter cloacae subsp. cloacae	d__Bacteria;p__Pseudomonadota;c__Gammaproteobacteria;o__Enterobacterales;f__Enterobacteriaceae;g__Enterobacter;s__Enterobacter cloacae	USA	36 N 78.9 W	none	2015-05-21	2015-05-21
GCF_020675995.1	GCF_000025565.1	GCF_020675995.1_ASM2067599v1	Enterobacter cloacae	3	18	2	Enterobacter cloacae	d__Bacteria;p__Pseudomonadota;c__Gammaproteobacteria;o__Enterobacterales;f__Enterobacteriaceae;g__Enterobacter;s__Enterobacter cloacae	Nigeria	none	blood	2021-10-28	2021-10-28
GCF_029838945.1	GCF_000025565.1	GCF_029838945.1_ASM2983894v1	Enterobacter cloacae	0	10	3	Enterobacter cloacae	d__Bacteria;p__Pseudomonadota;c__Gammaproteobacteria;o__Enterobacterales;f__Enterobacteriaceae;g__Enterobacter;s__Enterobacter cloacae	Pakistan	none	surface swab	2023-04-19	2023-04-19
GCF_030234465.1	GCF_000025565.1	GCF_030234465.1_ASM3023446v1	Enterobacter cloacae	2	16	1	Enterobacter cloacae	d__Bacteria;p__Pseudomonadota;c__Gammaproteobacteria;o__Enterobacterales;f__Enterobacteriaceae;g__Enterobacter;s__Enterobacter cloacae	Nigeria	none	Blood culture	2023-06-08	2023-06-08
GCF_023151915.1	GCF_000025565.1	GCF_023151915.1_ASM2315191v1	Enterobacter cloacae	0	1	0	Enterobacter cloacae	d__Bacteria;p__Pseudomonadota;c__Gammaproteobacteria;o__Enterobacterales;f__Enterobacteriaceae;g__Enterobacter;s__Enterobacter cloacae	China	29.86 N 121.56 E	drainage fluid	2022-04-27	2022-04-27
GCF_024917615.1	GCF_000025565.1	GCF_024917615.1_ASM2491761v1	Enterobacter cloacae	0	2	2	Enterobacter cloacae	d__Bacteria;p__Pseudomonadota;c__Gammaproteobacteria;o__Enterobacterales;f__Enterobacteriaceae;g__Enterobacter;s__Enterobacter cloacae	USA: Houston	29.7068 N 95.3971 W	blood	2022-09-04	2022-09-04
GCF_023920605.1	GCF_000025565.1	GCF_023920605.1_ASM2392060v1	Enterobacter cloacae	2	4	2	Enterobacter cloacae	d__Bacteria;p__Pseudomonadota;c__Gammaproteobacteria;o__Enterobacterales;f__Enterobacteriaceae;g__Enterobacter;s__Enterobacter cloacae	Ghana	4.9239 N 1.7446 W	urine	2022-06-27	2022-06-27
GCF_008631235.1	GCF_000025565.1	GCF_008631235.1_ASM863123v1	Enterobacter cloacae	0	1	0	Enterobacter cloacae	d__Bacteria;p__Pseudomonadota;c__Gammaproteobacteria;o__Enterobacterales;f__Enterobacteriaceae;g__Enterobacter;s__Enterobacter cloacae	Oman: Muscat	23.6663518 N 57.9873177 E	soil	2019-09-21	2019-09-21
GCF_023151745.1	GCF_000025565.1	GCF_023151745.1_ASM2315174v1	Enterobacter cloacae	0	1	1	Enterobacter cloacae	d__Bacteria;p__Pseudomonadota;c__Gammaproteobacteria;o__Enterobacterales;f__Enterobacteriaceae;g__Enterobacter;s__Enterobacter cloacae	China	29.86 N 121.56 E	secretion	2022-04-27	2022-04-27
GCF_019796025.1	GCF_000025565.1	GCF_019796025.1_ASM1979602v1	Enterobacter cloacae	2	3	1	Enterobacter cloacae	d__Bacteria;p__Pseudomonadota;c__Gammaproteobacteria;o__Enterobacterales;f__Enterobacteriaceae;g__Enterobacter;s__Enterobacter cloacae	China: Changsha	none	none	2021-08-29	2021-08-29
GCF_023751305.1	GCF_000025565.1	GCF_023751305.1_ASM2375130v1	Enterobacter cloacae	0	16	8	Enterobacter cloacae	d__Bacteria;p__Pseudomonadota;c__Gammaproteobacteria;o__Enterobacterales;f__Enterobacteriaceae;g__Enterobacter;s__Enterobacter cloacae	China: Shandong	none	none	2022-06-16	2022-06-16
GCF_024607765.1	GCA_023023105.1	GCF_024607765.1_ASM2460776v1	Enterobacter cloacae_I	2	23	8	Enterobacter sp. BT1271	d__Bacteria;p__Pseudomonadota;c__Gammaproteobacteria;o__Enterobacterales;f__Enterobacteriaceae;g__Enterobacter;s__Enterobacter cloacae_I	Brazil	22.944434 S 43.180056 W	Coastal Water	2022-08-09	2022-08-09
GCF_001077015.1	GCA_023023105.1	GCF_001077015.1_ASM107701v1	Enterobacter cloacae_I	0	11	7	Enterobacter cloacae	d__Bacteria;p__Pseudomonadota;c__Gammaproteobacteria;o__Enterobacterales;f__Enterobacteriaceae;g__Enterobacter;s__Enterobacter cloacae_I	USA: WA	none	none	2015-07-10	2015-07-10
GCA_023023105.1	GCA_023023105.1	GCA_023023105.1_ASM2302310v1	Enterobacter cloacae_I	0	4	1	Enterobacter ludwigii	d__Bacteria;p__Pseudomonadota;c__Gammaproteobacteria;o__Enterobacterales;f__Enterobacteriaceae;g__Enterobacter;s__Enterobacter cloacae_I	China	30.15 N 120.10 E	throat swab	2022-04-18	2022-04-18
GCA_021739505.1	GCA_023023105.1	GCA_021739505.1_ASM2173950v1	Enterobacter cloacae_I	0	1	0	Enterobacter ludwigii	d__Bacteria;p__Pseudomonadota;c__Gammaproteobacteria;o__Enterobacterales;f__Enterobacteriaceae;g__Enterobacter;s__Enterobacter cloacae_I	Mexico: Chiapas	none	none	2022-01-31	2022-01-31
GCF_021044905.1	GCA_023023105.1	GCF_021044905.1_ASM2104490v1	Enterobacter cloacae_I	2	20	5	Enterobacter cloacae complex sp. 2021EL-01261	d__Bacteria;p__Pseudomonadota;c__Gammaproteobacteria;o__Enterobacterales;f__Enterobacteriaceae;g__Enterobacter;s__Enterobacter cloacae_I	USA	none	sputum; induced	2021-12-05	2021-12-05
GCA_022056305.1	GCA_023023105.1	GCA_022056305.1_ASM2205630v1	Enterobacter cloacae_I	0	4	0	Enterobacter sp. DRP3	d__Bacteria;p__Pseudomonadota;c__Gammaproteobacteria;o__Enterobacterales;f__Enterobacteriaceae;g__Enterobacter;s__Enterobacter cloacae_I	India: Santiniketan	none	rhizospheric soil of Dicranopteris pteridophyte growing in nutrient deficient lateritic soil	2022-02-08	2022-02-08
GCF_001057675.1	GCA_023023105.1	GCF_001057675.1_ASM105767v1	Enterobacter cloacae_I	0	11	7	Enterobacter cloacae	d__Bacteria;p__Pseudomonadota;c__Gammaproteobacteria;o__Enterobacterales;f__Enterobacteriaceae;g__Enterobacter;s__Enterobacter cloacae_I	USA: WA	none	none	2015-07-10	2015-07-10
GCF_004522615.1	GCA_023023105.1	GCF_004522615.1_ASM452261v1	Enterobacter cloacae_I	0	1	0	Enterobacter sp. A11	d__Bacteria;p__Pseudomonadota;c__Gammaproteobacteria;o__Enterobacterales;f__Enterobacteriaceae;g__Enterobacter;s__Enterobacter cloacae_I	China: Hunan	none	none	2019-03-29	2019-03-29
GCF_024607825.1	GCA_023023105.1	GCF_024607825.1_ASM2460782v1	Enterobacter cloacae_I	2	33	11	Enterobacter sp. BT1131	d__Bacteria;p__Pseudomonadota;c__Gammaproteobacteria;o__Enterobacterales;f__Enterobacteriaceae;g__Enterobacter;s__Enterobacter cloacae_I	Brazil	22.944434 S 43.180056 W	Coastal Water	2022-08-09	2022-08-09
GCF_000686185.1	GCA_023023105.1	GCF_000686185.1_ASM68618v1	Enterobacter cloacae_I	0	4	1	Enterobacter cloacae JD6301	d__Bacteria;p__Pseudomonadota;c__Gammaproteobacteria;o__Enterobacterales;f__Enterobacteriaceae;g__Enterobacter;s__Enterobacter cloacae_I	none	none	none	2014-05-08	2014-05-08
GCF_003046225.1	GCA_023023105.1	GCF_003046225.1_ASM304622v1	Enterobacter cloacae_I	4	22	5	Enterobacter cloacae	d__Bacteria;p__Pseudomonadota;c__Gammaproteobacteria;o__Enterobacterales;f__Enterobacteriaceae;g__Enterobacter;s__Enterobacter cloacae_I	Brazil: Amazonas; Manaus	3.132168 S 60.000696 W	Wastewater urban river with its source beginning on the industrial district	2018-04-09	2018-04-09
GCF_024607805.1	GCA_023023105.1	GCF_024607805.1_ASM2460780v1	Enterobacter cloacae_I	2	29	10	Enterobacter sp. FL1277	d__Bacteria;p__Pseudomonadota;c__Gammaproteobacteria;o__Enterobacterales;f__Enterobacteriaceae;g__Enterobacter;s__Enterobacter cloacae_I	Brazil	22.929164 S 43.170845 W	Coastal Water	2022-08-09	2022-08-09
GCF_000686165.1	GCA_023023105.1	GCF_000686165.1_ASM68616v1	Enterobacter cloacae_I	0	4	1	Enterobacter cloacae JD8715	d__Bacteria;p__Pseudomonadota;c__Gammaproteobacteria;o__Enterobacterales;f__Enterobacteriaceae;g__Enterobacter;s__Enterobacter cloacae_I	none	none	none	2014-05-08	2014-05-08
GCF_012241585.1	GCA_023023105.1	GCF_012241585.1_ASM1224158v1	Enterobacter cloacae_I	1	2	0	Pantoea sp. LS15	d__Bacteria;p__Pseudomonadota;c__Gammaproteobacteria;o__Enterobacterales;f__Enterobacteriaceae;g__Enterobacter;s__Enterobacter cloacae_I	China	none	seed	2020-04-08	2020-04-08
GCA_937901415.1	GCA_023023105.1	GCA_937901415.1_SRR3330202_bin.42_CONCOCT_v1.1_MAG	Enterobacter cloacae_I	0	12	4	Enterobacter cloacae	d__Bacteria;p__Pseudomonadota;c__Gammaproteobacteria;o__Enterobacterales;f__Enterobacteriaceae;g__Enterobacter;s__Enterobacter cloacae_I	none	none	metagenome	2023-01-12	2023-01-12
GCF_016809815.1	GCA_023023105.1	GCF_016809815.1_ASM1680981v1	Enterobacter cloacae_I	0	1	0	Enterobacter sp. E1	d__Bacteria;p__Pseudomonadota;c__Gammaproteobacteria;o__Enterobacterales;f__Enterobacteriaceae;g__Enterobacter;s__Enterobacter cloacae_I	China	none	soil	2021-02-06	2021-02-06
GCF_012033755.1	GCA_023023105.1	GCF_012033755.1_ASM1203375v1	Enterobacter cloacae_I	1	2	0	Pantoea sp. LS15	d__Bacteria;p__Pseudomonadota;c__Gammaproteobacteria;o__Enterobacterales;f__Enterobacteriaceae;g__Enterobacter;s__Enterobacter cloacae_I	China: ACCC	none	root	2020-04-05	2020-04-05
GCF_004193715.1	GCA_023023105.1	GCF_004193715.1_ASM419371v1	Enterobacter cloacae_I	0	1	0	Enterobacter cloacae	d__Bacteria;p__Pseudomonadota;c__Gammaproteobacteria;o__Enterobacterales;f__Enterobacteriaceae;g__Enterobacter;s__Enterobacter cloacae_I	China:Zhenzhou	none	paddy soil	2019-02-13	2019-02-13
GCF_024607815.1	GCA_023023105.1	GCF_024607815.1_ASM2460781v1	Enterobacter cloacae_I	2	36	11	Enterobacter sp. BT1268	d__Bacteria;p__Pseudomonadota;c__Gammaproteobacteria;o__Enterobacterales;f__Enterobacteriaceae;g__Enterobacter;s__Enterobacter cloacae_I	Brazil	22.944434 S 43.180056 W	Coastal Water	2022-08-09	2022-08-09
GCA_017601065.1	GCA_023023105.1	GCA_017601065.1_ASM1760106v1	Enterobacter cloacae_I	0	7	4	Enterobacter ludwigii	d__Bacteria;p__Pseudomonadota;c__Gammaproteobacteria;o__Enterobacterales;f__Enterobacteriaceae;g__Enterobacter;s__Enterobacter cloacae_I	China	29.88 N 121.55 E	throat swab	2021-03-28	2021-03-28
GCF_024451485.1	GCA_023023105.1	GCF_024451485.1_ASM2445148v1	Enterobacter cloacae_I	0	2	1	Enterobacter cloacae	d__Bacteria;p__Pseudomonadota;c__Gammaproteobacteria;o__Enterobacterales;f__Enterobacteriaceae;g__Enterobacter;s__Enterobacter cloacae_I	Nigeria	9.0820 N 8.6753 E	rectal swab	2022-07-26	2022-07-26
GCF_001052635.1	GCF_002208095.1	GCF_001052635.1_ASM105263v1	Enterobacter cloacae_M	0	8	5	Enterobacter asburiae	d__Bacteria;p__Pseudomonadota;c__Gammaproteobacteria;o__Enterobacterales;f__Enterobacteriaceae;g__Enterobacter;s__Enterobacter cloacae_M	USA: WA	none	none	2015-07-10	2015-07-10
GCF_023749275.1	GCF_002208095.1	GCF_023749275.1_ASM2374927v1	Enterobacter cloacae_M	2	13	4	Enterobacter asburiae	d__Bacteria;p__Pseudomonadota;c__Gammaproteobacteria;o__Enterobacterales;f__Enterobacteriaceae;g__Enterobacter;s__Enterobacter cloacae_M	China: Zhejiang	none	none	2022-06-16	2022-06-16
GCF_022544415.1	GCF_002208095.1	GCF_022544415.1_ASM2254441v1	Enterobacter cloacae_M	4	35	5	Enterobacter asburiae	d__Bacteria;p__Pseudomonadota;c__Gammaproteobacteria;o__Enterobacterales;f__Enterobacteriaceae;g__Enterobacter;s__Enterobacter cloacae_M	none	none	none	2022-03-10	2022-03-10
GCF_030510105.1	GCF_002208095.1	GCF_030510105.1_ASM3051010v1	Enterobacter cloacae_M	1	4	1	Enterobacter asburiae	d__Bacteria;p__Pseudomonadota;c__Gammaproteobacteria;o__Enterobacterales;f__Enterobacteriaceae;g__Enterobacter;s__Enterobacter cloacae_M	Afghanistan	none	rectal swab	2023-07-19	2023-07-19
GCF_023154925.1	GCF_002208095.1	GCF_023154925.1_ASM2315492v1	Enterobacter cloacae_M	0	0	0	Enterobacter asburiae	d__Bacteria;p__Pseudomonadota;c__Gammaproteobacteria;o__Enterobacterales;f__Enterobacteriaceae;g__Enterobacter;s__Enterobacter cloacae_M	China	29.86 N 121.56 E	drainage fluid	2022-04-27	2022-04-27
GCF_023154395.1	GCF_002208095.1	GCF_023154395.1_ASM2315439v1	Enterobacter cloacae_M	0	2	0	Enterobacter asburiae	d__Bacteria;p__Pseudomonadota;c__Gammaproteobacteria;o__Enterobacterales;f__Enterobacteriaceae;g__Enterobacter;s__Enterobacter cloacae_M	China	29.86 N 121.56 E	cerebrospinal fluid	2022-04-27	2022-04-27
GCF_014982155.1	GCF_002208095.1	GCF_014982155.1_ASM1498215v1	Enterobacter cloacae_M	0	9	4	Enterobacter cloacae complex sp. P16RS2	d__Bacteria;p__Pseudomonadota;c__Gammaproteobacteria;o__Enterobacterales;f__Enterobacteriaceae;g__Enterobacter;s__Enterobacter cloacae_M	France	none	none	2020-10-25	2020-10-25
GCF_020888965.1	GCF_002208095.1	GCF_020888965.1_ASM2088896v1	Enterobacter cloacae_M	2	25	7	Enterobacter asburiae	d__Bacteria;p__Pseudomonadota;c__Gammaproteobacteria;o__Enterobacterales;f__Enterobacteriaceae;g__Enterobacter;s__Enterobacter cloacae_M	none	none	none	2021-11-10	2021-11-10
GCF_030283785.1	GCF_002208095.1	GCF_030283785.1_ASM3028378v1	Enterobacter cloacae_M	13	5	2	Enterobacter asburiae	d__Bacteria;p__Pseudomonadota;c__Gammaproteobacteria;o__Enterobacterales;f__Enterobacteriaceae;g__Enterobacter;s__Enterobacter cloacae_M	Australia: Melbourne	37.85 S 144.98 E	Rectal swab	2023-06-16	2023-06-16
GCF_024451265.1	GCF_002208095.1	GCF_024451265.1_ASM2445126v1	Enterobacter cloacae_M	1	5	2	Enterobacter asburiae	d__Bacteria;p__Pseudomonadota;c__Gammaproteobacteria;o__Enterobacterales;f__Enterobacteriaceae;g__Enterobacter;s__Enterobacter cloacae_M	Nigeria	9.0820 N 8.6753 E	rectal swab	2022-07-26	2022-07-26
GCF_030358745.1	GCF_002208095.1	GCF_030358745.1_ASM3035874v1	Enterobacter cloacae_M	9	106	7	Enterobacter asburiae	d__Bacteria;p__Pseudomonadota;c__Gammaproteobacteria;o__Enterobacterales;f__Enterobacteriaceae;g__Enterobacter;s__Enterobacter cloacae_M	Japan	none	catheter urine	2023-06-27	2023-06-27
GCF_900075075.1	GCF_002208095.1	GCF_900075075.1_11983_7_61	Enterobacter cloacae_M	0	5	2	Enterobacter asburiae	d__Bacteria;p__Pseudomonadota;c__Gammaproteobacteria;o__Enterobacterales;f__Enterobacteriaceae;g__Enterobacter;s__Enterobacter cloacae_M	United Kingdom	none	blood	2016-04-05	2016-04-05
GCF_008641005.1	GCF_002208095.1	GCF_008641005.1_ASM864100v1	Enterobacter cloacae_M	0	6	4	Enterobacter asburiae	d__Bacteria;p__Pseudomonadota;c__Gammaproteobacteria;o__Enterobacterales;f__Enterobacteriaceae;g__Enterobacter;s__Enterobacter cloacae_M	Germany	48.53 N 9.05 E	clinical specimen	2019-09-23	2019-09-23
GCF_000956765.1	GCF_002208095.1	GCF_000956765.1_ASM95676v1	Enterobacter cloacae_M	0	9	5	Enterobacter asburiae	d__Bacteria;p__Pseudomonadota;c__Gammaproteobacteria;o__Enterobacterales;f__Enterobacteriaceae;g__Enterobacter;s__Enterobacter cloacae_M	none	none	none	2015-03-19	2015-03-19
GCA_905232655.2	GCF_002208095.1	GCA_905232655.2_AI2674v1_cp	Enterobacter cloacae_M	0	4	2	Enterobacter cloacae	d__Bacteria;p__Pseudomonadota;c__Gammaproteobacteria;o__Enterobacterales;f__Enterobacteriaceae;g__Enterobacter;s__Enterobacter cloacae_M	none	none	Hospital Universitario Central de Asturias (Oviedo)	2022-05-22	2022-05-22
GCF_015278735.1	GCF_002208095.1	GCF_015278735.1_ASM1527873v1	Enterobacter cloacae_M	1	11	2	Enterobacter asburiae	d__Bacteria;p__Pseudomonadota;c__Gammaproteobacteria;o__Enterobacterales;f__Enterobacteriaceae;g__Enterobacter;s__Enterobacter cloacae_M	Israel: Alexander River estuary	32.395 N 34.868 E	Stream water	2020-11-08	2020-11-08
GCF_001631385.1	GCF_002208095.1	GCF_001631385.1_ASM163138v1	Enterobacter cloacae_M	0	9	3	Enterobacter asburiae	d__Bacteria;p__Pseudomonadota;c__Gammaproteobacteria;o__Enterobacterales;f__Enterobacteriaceae;g__Enterobacter;s__Enterobacter cloacae_M	USA	36 N 78.9 W	none	2016-04-25	2016-04-25
GCF_024756205.1	GCF_002208095.1	GCF_024756205.1_ASM2475620v1	Enterobacter cloacae_M	0	5	1	Enterobacter asburiae	d__Bacteria;p__Pseudomonadota;c__Gammaproteobacteria;o__Enterobacterales;f__Enterobacteriaceae;g__Enterobacter;s__Enterobacter cloacae_M	Nigeria	9.0820 N 8.6753 E	rectal swab	2022-08-28	2022-08-28
GCF_003144775.1	GCF_002208095.1	GCF_003144775.1_ASM314477v1	Enterobacter cloacae_M	0	8	0	Enterobacter sp. CGMCC 5087	d__Bacteria;p__Pseudomonadota;c__Gammaproteobacteria;o__Enterobacterales;f__Enterobacteriaceae;g__Enterobacter;s__Enterobacter cloacae_M	China: Qingdao	none	none	2018-05-21	2018-05-21
GCA_000783675.2	GCF_002208095.1	GCA_000783675.2_ASM78367v2	Enterobacter cloacae_M	0	1	0	Enterobacter cloacae complex sp.	d__Bacteria;p__Pseudomonadota;c__Gammaproteobacteria;o__Enterobacterales;f__Enterobacteriaceae;g__Enterobacter;s__Enterobacter cloacae_M	USA	none	Rectal Swab	2018-02-21	2018-02-21
GCF_030542075.1	GCF_002208095.1	GCF_030542075.1_ASM3054207v1	Enterobacter cloacae_M	1	12	5	Enterobacter asburiae	d__Bacteria;p__Pseudomonadota;c__Gammaproteobacteria;o__Enterobacterales;f__Enterobacteriaceae;g__Enterobacter;s__Enterobacter cloacae_M	China	30.3 N 120.44 E	Hospital surface	2023-07-25	2023-07-25
GCF_022352385.1	GCF_002208095.1	GCF_022352385.1_ASM2235238v1	Enterobacter cloacae_M	1	1	1	Enterobacter asburiae	d__Bacteria;p__Pseudomonadota;c__Gammaproteobacteria;o__Enterobacterales;f__Enterobacteriaceae;g__Enterobacter;s__Enterobacter cloacae_M	Canada	none	none	2022-02-21	2022-02-21
GCF_001518285.1	GCF_002208095.1	GCF_001518285.1_ASM151828v1	Enterobacter cloacae_M	0	7	4	Enterobacter asburiae	d__Bacteria;p__Pseudomonadota;c__Gammaproteobacteria;o__Enterobacterales;f__Enterobacteriaceae;g__Enterobacter;s__Enterobacter cloacae_M	USA	36 N 78.9 W	none	2016-01-19	2016-01-19
GCF_023151575.1	GCF_002208095.1	GCF_023151575.1_ASM2315157v1	Enterobacter cloacae_M	0	0	0	Enterobacter asburiae	d__Bacteria;p__Pseudomonadota;c__Gammaproteobacteria;o__Enterobacterales;f__Enterobacteriaceae;g__Enterobacter;s__Enterobacter cloacae_M	China	29.86 N 121.56 E	sputum	2022-04-27	2022-04-27
GCF_022543445.1	GCF_002208095.1	GCF_022543445.1_ASM2254344v1	Enterobacter cloacae_M	6	22	6	Enterobacter asburiae	d__Bacteria;p__Pseudomonadota;c__Gammaproteobacteria;o__Enterobacterales;f__Enterobacteriaceae;g__Enterobacter;s__Enterobacter cloacae_M	none	none	none	2022-03-10	2022-03-10
GCF_001022955.1	GCF_002208095.1	GCF_001022955.1_ASM102295v1	Enterobacter cloacae_M	0	7	3	Enterobacter asburiae	d__Bacteria;p__Pseudomonadota;c__Gammaproteobacteria;o__Enterobacterales;f__Enterobacteriaceae;g__Enterobacter;s__Enterobacter cloacae_M	USA	36 N 78.9 W	bodily fluid	2015-06-09	2015-06-09
GCF_022544075.1	GCF_002208095.1	GCF_022544075.1_ASM2254407v1	Enterobacter cloacae_M	6	33	4	Enterobacter asburiae	d__Bacteria;p__Pseudomonadota;c__Gammaproteobacteria;o__Enterobacterales;f__Enterobacteriaceae;g__Enterobacter;s__Enterobacter cloacae_M	none	none	none	2022-03-10	2022-03-10
GCA_905232685.2	GCF_002208095.1	GCA_905232685.2_AI2679v1_cp	Enterobacter cloacae_M	0	4	2	Enterobacter cloacae	d__Bacteria;p__Pseudomonadota;c__Gammaproteobacteria;o__Enterobacterales;f__Enterobacteriaceae;g__Enterobacter;s__Enterobacter cloacae_M	none	none	Hospital Universitario Central de Asturias (Oviedo)	2022-05-22	2022-05-22
GCF_008640995.1	GCF_002208095.1	GCF_008640995.1_ASM864099v1	Enterobacter cloacae_M	1	8	4	Enterobacter asburiae	d__Bacteria;p__Pseudomonadota;c__Gammaproteobacteria;o__Enterobacterales;f__Enterobacteriaceae;g__Enterobacter;s__Enterobacter cloacae_M	Germany	48.53 N 9.05 E	clinical specimen	2019-09-23	2019-09-23
GCF_900180435.1	GCF_002208095.1	GCF_900180435.1_Enterobacter_muelleri_JM-458T.fasta	Enterobacter cloacae_M	1	5	0	Enterobacter asburiae	d__Bacteria;p__Pseudomonadota;c__Gammaproteobacteria;o__Enterobacterales;f__Enterobacteriaceae;g__Enterobacter;s__Enterobacter cloacae_M	none	none	none	2017-04-27	2017-04-27
GCF_010594545.1	GCF_002208095.1	GCF_010594545.1_ASM1059454v1	Enterobacter cloacae_M	0	31	5	Enterobacter asburiae	d__Bacteria;p__Pseudomonadota;c__Gammaproteobacteria;o__Enterobacterales;f__Enterobacteriaceae;g__Enterobacter;s__Enterobacter cloacae_M	USA	none	lung	2020-02-14	2020-02-14
GCF_019012165.1	GCF_002208095.1	GCF_019012165.1_ASM1901216v1	Enterobacter cloacae_M	0	9	4	Enterobacter asburiae	d__Bacteria;p__Pseudomonadota;c__Gammaproteobacteria;o__Enterobacterales;f__Enterobacteriaceae;g__Enterobacter;s__Enterobacter cloacae_M	France	none	none	2021-06-23	2021-06-23
GCF_003985235.1	GCF_002208095.1	GCF_003985235.1_ASM398523v1	Enterobacter cloacae_M	0	2	0	Enterobacter asburiae	d__Bacteria;p__Pseudomonadota;c__Gammaproteobacteria;o__Enterobacterales;f__Enterobacteriaceae;g__Enterobacter;s__Enterobacter cloacae_M	China: Sichuan; Chengdu	none	none	2018-12-28	2018-12-28
GCF_023752025.1	GCF_002208095.1	GCF_023752025.1_ASM2375202v1	Enterobacter cloacae_M	0	14	4	Enterobacter asburiae	d__Bacteria;p__Pseudomonadota;c__Gammaproteobacteria;o__Enterobacterales;f__Enterobacteriaceae;g__Enterobacter;s__Enterobacter cloacae_M	China: Zhejiang	none	none	2022-06-16	2022-06-16
GCF_023752275.1	GCF_002208095.1	GCF_023752275.1_ASM2375227v1	Enterobacter cloacae_M	0	2	0	Enterobacter asburiae	d__Bacteria;p__Pseudomonadota;c__Gammaproteobacteria;o__Enterobacterales;f__Enterobacteriaceae;g__Enterobacter;s__Enterobacter cloacae_M	China: Zhejiang	none	none	2022-06-16	2022-06-16
GCF_900076385.1	GCF_002208095.1	GCF_900076385.1_12045_5_10	Enterobacter cloacae_M	0	5	3	Enterobacter asburiae	d__Bacteria;p__Pseudomonadota;c__Gammaproteobacteria;o__Enterobacterales;f__Enterobacteriaceae;g__Enterobacter;s__Enterobacter cloacae_M	United Kingdom	none	blood	2016-04-13	2016-04-13
GCF_900075335.1	GCF_002208095.1	GCF_900075335.1_12045_4_78	Enterobacter cloacae_M	0	0	0	Enterobacter asburiae	d__Bacteria;p__Pseudomonadota;c__Gammaproteobacteria;o__Enterobacterales;f__Enterobacteriaceae;g__Enterobacter;s__Enterobacter cloacae_M	United Kingdom	none	blood	2016-04-04	2016-04-04
GCF_023754185.1	GCF_002208095.1	GCF_023754185.1_ASM2375418v1	Enterobacter cloacae_M	2	10	5	Enterobacter asburiae	d__Bacteria;p__Pseudomonadota;c__Gammaproteobacteria;o__Enterobacterales;f__Enterobacteriaceae;g__Enterobacter;s__Enterobacter cloacae_M	China: Zhejiang	none	none	2022-06-16	2022-06-16
GCF_003986725.1	GCF_002208095.1	GCF_003986725.1_ASM398672v1	Enterobacter cloacae_M	0	3	0	Enterobacter asburiae	d__Bacteria;p__Pseudomonadota;c__Gammaproteobacteria;o__Enterobacterales;f__Enterobacteriaceae;g__Enterobacter;s__Enterobacter cloacae_M	China: Chengdu; Sichuan	none	none	2018-12-23	2018-12-23
GCF_010820845.1	GCF_002208095.1	GCF_010820845.1_ASM1082084v1	Enterobacter cloacae_M	0	1	0	Enterobacter asburiae	d__Bacteria;p__Pseudomonadota;c__Gammaproteobacteria;o__Enterobacterales;f__Enterobacteriaceae;g__Enterobacter;s__Enterobacter cloacae_M	South Korea: Daejeon	36.367944 N 127.354128 E	soil	2020-02-20	2020-02-20
GCF_001518045.1	GCF_002208095.1	GCF_001518045.1_ASM151804v1	Enterobacter cloacae_M	0	11	3	Enterobacter asburiae	d__Bacteria;p__Pseudomonadota;c__Gammaproteobacteria;o__Enterobacterales;f__Enterobacteriaceae;g__Enterobacter;s__Enterobacter cloacae_M	USA	36 N 78.9 W	none	2016-01-19	2016-01-19
GCF_002919705.1	GCF_002208095.1	GCF_002919705.1_ASM291970v1	Enterobacter cloacae_M	3	10	3	Enterobacter cloacae complex sp. ECNIH16	d__Bacteria;p__Pseudomonadota;c__Gammaproteobacteria;o__Enterobacterales;f__Enterobacteriaceae;g__Enterobacter;s__Enterobacter cloacae_M	USA	38.984652 N 77.094709 W	none	2018-02-06	2018-02-06
GCF_001276465.1	GCF_002208095.1	GCF_001276465.1_ASM127646v1	Enterobacter cloacae_M	0	11	2	Enterobacter asburiae	d__Bacteria;p__Pseudomonadota;c__Gammaproteobacteria;o__Enterobacterales;f__Enterobacteriaceae;g__Enterobacter;s__Enterobacter cloacae_M	Australia: Brisbane	27.4667 S 153.0333 E	lungs of cystic fibrosis patient C	2015-08-31	2015-08-31
GCF_022544115.1	GCF_002208095.1	GCF_022544115.1_ASM2254411v1	Enterobacter cloacae_M	6	38	4	Enterobacter asburiae	d__Bacteria;p__Pseudomonadota;c__Gammaproteobacteria;o__Enterobacterales;f__Enterobacteriaceae;g__Enterobacter;s__Enterobacter cloacae_M	none	none	none	2022-03-10	2022-03-10
GCF_025486145.1	GCF_002208095.1	GCF_025486145.1_ASM2548614v1	Enterobacter cloacae_M	0	9	5	Enterobacter asburiae	d__Bacteria;p__Pseudomonadota;c__Gammaproteobacteria;o__Enterobacterales;f__Enterobacteriaceae;g__Enterobacter;s__Enterobacter cloacae_M	Poland: Plock	none	rectal swab	2022-09-28	2022-09-28
GCF_023154175.1	GCF_002208095.1	GCF_023154175.1_ASM2315417v1	Enterobacter cloacae_M	0	3	1	Enterobacter asburiae	d__Bacteria;p__Pseudomonadota;c__Gammaproteobacteria;o__Enterobacterales;f__Enterobacteriaceae;g__Enterobacter;s__Enterobacter cloacae_M	China	29.86 N 121.56 E	drainage fluid	2022-04-27	2022-04-27
GCF_001022095.1	GCF_002208095.1	GCF_001022095.1_ASM102209v1	Enterobacter cloacae_M	1	5	5	Enterobacter asburiae	d__Bacteria;p__Pseudomonadota;c__Gammaproteobacteria;o__Enterobacterales;f__Enterobacteriaceae;g__Enterobacter;s__Enterobacter cloacae_M	USA:Virginia	38.14 N 78.45 W	none	2015-06-09	2015-06-09
GCA_905231975.2	GCF_002208095.1	GCA_905231975.2_AI2694v1_cp	Enterobacter cloacae_M	0	5	3	Enterobacter cloacae	d__Bacteria;p__Pseudomonadota;c__Gammaproteobacteria;o__Enterobacterales;f__Enterobacteriaceae;g__Enterobacter;s__Enterobacter cloacae_M	none	none	Hospital Universitario Central de Asturias (Oviedo)	2022-05-22	2022-05-22
GCA_002367845.1	GCF_002208095.1	GCA_002367845.1_ASM236784v1	Enterobacter cloacae_M	0	0	0	Enterobacter cloacae	d__Bacteria;p__Pseudomonadota;c__Gammaproteobacteria;o__Enterobacterales;f__Enterobacteriaceae;g__Enterobacter;s__Enterobacter cloacae_M	USA:New York City	none	metal	2017-09-26	2017-09-26
GCF_022544235.1	GCF_002208095.1	GCF_022544235.1_ASM2254423v1	Enterobacter cloacae_M	1	31	5	Enterobacter asburiae	d__Bacteria;p__Pseudomonadota;c__Gammaproteobacteria;o__Enterobacterales;f__Enterobacteriaceae;g__Enterobacter;s__Enterobacter cloacae_M	none	none	none	2022-03-10	2022-03-10
GCF_900076585.1	GCF_002208095.1	GCF_900076585.1_12045_5_35	Enterobacter cloacae_M	1	4	5	Enterobacter asburiae	d__Bacteria;p__Pseudomonadota;c__Gammaproteobacteria;o__Enterobacterales;f__Enterobacteriaceae;g__Enterobacter;s__Enterobacter cloacae_M	United Kingdom	none	blood	2016-04-13	2016-04-13
GCA_905233075.2	GCF_002208095.1	GCA_905233075.2_AI2802v1_cp	Enterobacter cloacae_M	5	4	2	Enterobacter cloacae	d__Bacteria;p__Pseudomonadota;c__Gammaproteobacteria;o__Enterobacterales;f__Enterobacteriaceae;g__Enterobacter;s__Enterobacter cloacae_M	none	none	Hospital Vall d Hebron (Barcelona)	2022-05-22	2022-05-22
GCF_023153005.1	GCF_002208095.1	GCF_023153005.1_ASM2315300v1	Enterobacter cloacae_M	0	4	0	Enterobacter asburiae	d__Bacteria;p__Pseudomonadota;c__Gammaproteobacteria;o__Enterobacterales;f__Enterobacteriaceae;g__Enterobacter;s__Enterobacter cloacae_M	China	29.86 N 121.56 E	sputum	2022-04-27	2022-04-27
GCF_021460865.1	GCF_002208095.1	GCF_021460865.1_ASM2146086v1	Enterobacter cloacae_M	1	5	2	Enterobacter asburiae	d__Bacteria;p__Pseudomonadota;c__Gammaproteobacteria;o__Enterobacterales;f__Enterobacteriaceae;g__Enterobacter;s__Enterobacter cloacae_M	Nigeria	none	none	2022-01-13	2022-01-13
GCF_019968785.1	GCF_002208095.1	GCF_019968785.1_ASM1996878v1	Enterobacter cloacae_M	1	5	2	Enterobacter asburiae	d__Bacteria;p__Pseudomonadota;c__Gammaproteobacteria;o__Enterobacterales;f__Enterobacteriaceae;g__Enterobacter;s__Enterobacter cloacae_M	Japan: Shiga	35 N 136 E	lake water	2021-09-14	2021-09-14
GCF_016771015.1	GCF_002208095.1	GCF_016771015.1_ASM1677101v1	Enterobacter cloacae_M	0	3	1	Enterobacter asburiae	d__Bacteria;p__Pseudomonadota;c__Gammaproteobacteria;o__Enterobacterales;f__Enterobacteriaceae;g__Enterobacter;s__Enterobacter cloacae_M	Germany	none	water	2021-01-28	2021-01-28
GCF_001631885.1	GCF_002208095.1	GCF_001631885.1_ASM163188v1	Enterobacter cloacae_M	0	2	0	Enterobacter asburiae	d__Bacteria;p__Pseudomonadota;c__Gammaproteobacteria;o__Enterobacterales;f__Enterobacteriaceae;g__Enterobacter;s__Enterobacter cloacae_M	USA	36 N 78.9 W	none	2016-04-25	2016-04-25
GCF_022544205.1	GCF_002208095.1	GCF_022544205.1_ASM2254420v1	Enterobacter cloacae_M	5	20	8	Enterobacter asburiae	d__Bacteria;p__Pseudomonadota;c__Gammaproteobacteria;o__Enterobacterales;f__Enterobacteriaceae;g__Enterobacter;s__Enterobacter cloacae_M	none	none	none	2022-03-10	2022-03-10
GCA_001620245.1	GCF_002208095.1	GCA_001620245.1_ASM162024v1	Enterobacter cloacae_M	1	2	1	Enterobacter cloacae	d__Bacteria;p__Pseudomonadota;c__Gammaproteobacteria;o__Enterobacterales;f__Enterobacteriaceae;g__Enterobacter;s__Enterobacter cloacae_M	USA: Georgia: Atlanta	33.7911 N 84.3233 W	bronchoalveolar lavage from kidney transplant patient	2016-04-15	2016-04-15
GCF_029069545.1	GCF_002208095.1	GCF_029069545.1_ASM2906954v1	Enterobacter cloacae_M	0	5	4	Enterobacter asburiae	d__Bacteria;p__Pseudomonadota;c__Gammaproteobacteria;o__Enterobacterales;f__Enterobacteriaceae;g__Enterobacter;s__Enterobacter cloacae_M	USA: New York City	40.72 N 73.94 W	Rectal carriage	2023-03-09	2023-03-09
GCF_018145685.1	GCF_002208095.1	GCF_018145685.1_ASM1814568v1	Enterobacter cloacae_M	6	5	4	Enterobacter asburiae	d__Bacteria;p__Pseudomonadota;c__Gammaproteobacteria;o__Enterobacterales;f__Enterobacteriaceae;g__Enterobacter;s__Enterobacter cloacae_M	Czech Republic: Prague	50.07 N 14.43 E	Hospital environment	2021-04-26	2021-04-26
GCF_030505295.1	GCF_002208095.1	GCF_030505295.1_ASM3050529v1	Enterobacter cloacae_M	1	1	1	Enterobacter asburiae	d__Bacteria;p__Pseudomonadota;c__Gammaproteobacteria;o__Enterobacterales;f__Enterobacteriaceae;g__Enterobacter;s__Enterobacter cloacae_M	South Korea: Daegu	none	soybean rhizosphere	2023-07-19	2023-07-19
GCF_022543995.1	GCF_002208095.1	GCF_022543995.1_ASM2254399v1	Enterobacter cloacae_M	6	23	6	Enterobacter asburiae	d__Bacteria;p__Pseudomonadota;c__Gammaproteobacteria;o__Enterobacterales;f__Enterobacteriaceae;g__Enterobacter;s__Enterobacter cloacae_M	none	none	none	2022-03-10	2022-03-10
GCA_002340485.1	GCF_002208095.1	GCA_002340485.1_ASM234048v1	Enterobacter cloacae_M	0	1	0	Enterobacter cloacae	d__Bacteria;p__Pseudomonadota;c__Gammaproteobacteria;o__Enterobacterales;f__Enterobacteriaceae;g__Enterobacter;s__Enterobacter cloacae_M	USA:New York City	none	plastic	2017-09-22	2017-09-22
GCF_022544435.1	GCF_002208095.1	GCF_022544435.1_ASM2254443v1	Enterobacter cloacae_M	5	19	9	Enterobacter asburiae	d__Bacteria;p__Pseudomonadota;c__Gammaproteobacteria;o__Enterobacterales;f__Enterobacteriaceae;g__Enterobacter;s__Enterobacter cloacae_M	none	none	none	2022-03-10	2022-03-10
GCA_001617645.1	GCF_002208095.1	GCA_001617645.1_ASM161764v1	Enterobacter cloacae_M	0	1	0	Enterobacter asburiae	d__Bacteria;p__Pseudomonadota;c__Gammaproteobacteria;o__Enterobacterales;f__Enterobacteriaceae;g__Enterobacter;s__Enterobacter cloacae_M	China:Beijing	39.54 N 116.23 E	none	2016-04-08	2016-04-08
GCF_000957005.1	GCF_002208095.1	GCF_000957005.1_ASM95700v1	Enterobacter cloacae_M	1	14	5	Enterobacter asburiae	d__Bacteria;p__Pseudomonadota;c__Gammaproteobacteria;o__Enterobacterales;f__Enterobacteriaceae;g__Enterobacter;s__Enterobacter cloacae_M	USA: FL	none	none	2015-03-19	2015-03-19
GCF_900077295.1	GCF_002208095.1	GCF_900077295.1_12045_4_58	Enterobacter cloacae_M	0	7	2	Enterobacter asburiae	d__Bacteria;p__Pseudomonadota;c__Gammaproteobacteria;o__Enterobacterales;f__Enterobacteriaceae;g__Enterobacter;s__Enterobacter cloacae_M	United Kingdom	none	blood	2016-04-13	2016-04-13
GCF_030358685.1	GCF_002208095.1	GCF_030358685.1_ASM3035868v1	Enterobacter cloacae_M	2	22	6	Enterobacter asburiae	d__Bacteria;p__Pseudomonadota;c__Gammaproteobacteria;o__Enterobacterales;f__Enterobacteriaceae;g__Enterobacter;s__Enterobacter cloacae_M	Japan	none	middle urine	2023-06-27	2023-06-27
GCF_022543875.1	GCF_002208095.1	GCF_022543875.1_ASM2254387v1	Enterobacter cloacae_M	4	52	6	Enterobacter asburiae	d__Bacteria;p__Pseudomonadota;c__Gammaproteobacteria;o__Enterobacterales;f__Enterobacteriaceae;g__Enterobacter;s__Enterobacter cloacae_M	none	none	none	2022-03-10	2022-03-10
GCF_023023145.1	GCF_002208095.1	GCF_023023145.1_ASM2302314v1	Enterobacter cloacae_M	8	4	3	Enterobacter asburiae	d__Bacteria;p__Pseudomonadota;c__Gammaproteobacteria;o__Enterobacterales;f__Enterobacteriaceae;g__Enterobacter;s__Enterobacter cloacae_M	China	30.15 N 120.10 E	sputum	2022-04-18	2022-04-18
GCF_022553635.1	GCF_002208095.1	GCF_022553635.1_ASM2255363v1	Enterobacter cloacae_M	4	34	8	Enterobacter asburiae	d__Bacteria;p__Pseudomonadota;c__Gammaproteobacteria;o__Enterobacterales;f__Enterobacteriaceae;g__Enterobacter;s__Enterobacter cloacae_M	USA: Tennessee	35.1495 N 90.0490 W	blood	2022-03-12	2022-03-12
GCF_023152315.1	GCF_002208095.1	GCF_023152315.1_ASM2315231v1	Enterobacter cloacae_M	1	9	4	Enterobacter asburiae	d__Bacteria;p__Pseudomonadota;c__Gammaproteobacteria;o__Enterobacterales;f__Enterobacteriaceae;g__Enterobacter;s__Enterobacter cloacae_M	China	29.86 N 121.56 E	sputum	2022-04-27	2022-04-27
GCF_027889575.1	GCF_002208095.1	GCF_027889575.1_ASM2788957v1	Enterobacter cloacae_M	4	30	6	Enterobacter asburiae	d__Bacteria;p__Pseudomonadota;c__Gammaproteobacteria;o__Enterobacterales;f__Enterobacteriaceae;g__Enterobacter;s__Enterobacter cloacae_M	China: Jiangsu; Nanjing	31.59 N 118.43 E	sputum	2023-01-17	2023-01-17
GCF_023152575.1	GCF_002208095.1	GCF_023152575.1_ASM2315257v1	Enterobacter cloacae_M	0	16	7	Enterobacter asburiae	d__Bacteria;p__Pseudomonadota;c__Gammaproteobacteria;o__Enterobacterales;f__Enterobacteriaceae;g__Enterobacter;s__Enterobacter cloacae_M	China	29.86 N 121.56 E	hydrothorax	2022-04-27	2022-04-27
GCF_022543435.1	GCF_002208095.1	GCF_022543435.1_ASM2254343v1	Enterobacter cloacae_M	2	46	5	Enterobacter asburiae	d__Bacteria;p__Pseudomonadota;c__Gammaproteobacteria;o__Enterobacterales;f__Enterobacteriaceae;g__Enterobacter;s__Enterobacter cloacae_M	none	none	none	2022-03-10	2022-03-10
GCF_014103055.1	GCF_002208095.1	GCF_014103055.1_ASM1410305v1	Enterobacter cloacae_M	0	10	3	Enterobacter asburiae	d__Bacteria;p__Pseudomonadota;c__Gammaproteobacteria;o__Enterobacterales;f__Enterobacteriaceae;g__Enterobacter;s__Enterobacter cloacae_M	United Kingdom	none	Wastewater effluent sample	2020-08-07	2020-08-07
GCF_913773965.1	GCF_002208095.1	GCF_913773965.1_S3C299_SP217	Enterobacter cloacae_M	0	2	0	uncultured Enterobacter sp.	d__Bacteria;p__Pseudomonadota;c__Gammaproteobacteria;o__Enterobacterales;f__Enterobacteriaceae;g__Enterobacter;s__Enterobacter cloacae_M	none	none	phyllosphere_metagenome_of_Oryza sativa	2021-11-13	2021-11-13
GCF_023154775.1	GCF_002208095.1	GCF_023154775.1_ASM2315477v1	Enterobacter cloacae_M	0	1	0	Enterobacter asburiae	d__Bacteria;p__Pseudomonadota;c__Gammaproteobacteria;o__Enterobacterales;f__Enterobacteriaceae;g__Enterobacter;s__Enterobacter cloacae_M	China	29.86 N 121.56 E	sputum	2022-04-27	2022-04-27
GCF_030358585.1	GCF_002208095.1	GCF_030358585.1_ASM3035858v1	Enterobacter cloacae_M	2	52	8	Enterobacter asburiae	d__Bacteria;p__Pseudomonadota;c__Gammaproteobacteria;o__Enterobacterales;f__Enterobacteriaceae;g__Enterobacter;s__Enterobacter cloacae_M	Japan	none	catheter urine	2023-06-27	2023-06-27
GCF_026637775.1	GCF_002208095.1	GCF_026637775.1_ASM2663777v1	Enterobacter cloacae_M	0	13	5	Enterobacter asburiae	d__Bacteria;p__Pseudomonadota;c__Gammaproteobacteria;o__Enterobacterales;f__Enterobacteriaceae;g__Enterobacter;s__Enterobacter cloacae_M	Brazil: Santos Basin	none	oil reservoir	2022-12-05	2022-12-05
GCF_001052145.1	GCF_002208095.1	GCF_001052145.1_ASM105214v1	Enterobacter cloacae_M	0	4	5	Enterobacter asburiae	d__Bacteria;p__Pseudomonadota;c__Gammaproteobacteria;o__Enterobacterales;f__Enterobacteriaceae;g__Enterobacter;s__Enterobacter cloacae_M	USA: WA	none	none	2015-07-10	2015-07-10
GCF_022544135.1	GCF_002208095.1	GCF_022544135.1_ASM2254413v1	Enterobacter cloacae_M	6	20	7	Enterobacter asburiae	d__Bacteria;p__Pseudomonadota;c__Gammaproteobacteria;o__Enterobacterales;f__Enterobacteriaceae;g__Enterobacter;s__Enterobacter cloacae_M	none	none	none	2022-03-10	2022-03-10
GCF_012843225.1	GCF_002208095.1	GCF_012843225.1_ASM1284322v1	Enterobacter cloacae_M	0	1	0	Enterobacter sp. DNRA5	d__Bacteria;p__Pseudomonadota;c__Gammaproteobacteria;o__Enterobacterales;f__Enterobacteriaceae;g__Enterobacter;s__Enterobacter cloacae_M	South Korea: Chungnam National University (CNU) agricultural research site	36.22 N 127.21 E	rice paddy soil	2020-04-25	2020-04-25
GCA_018382275.1	GCF_002208095.1	GCA_018382275.1_ASM1838227v1	Enterobacter cloacae_M	0	1	1	Enterobacter cloacae	d__Bacteria;p__Pseudomonadota;c__Gammaproteobacteria;o__Enterobacterales;f__Enterobacteriaceae;g__Enterobacter;s__Enterobacter cloacae_M	USA: Pittsburgh; Magee-Womens Hospital of UPMC	40.4308 N 79.9598 W	infant feces	2021-05-17	2021-05-17
GCF_902159655.1	GCF_002208095.1	GCF_902159655.1_25426_7_92	Enterobacter cloacae_M	0	14	8	Enterobacter asburiae	d__Bacteria;p__Pseudomonadota;c__Gammaproteobacteria;o__Enterobacterales;f__Enterobacteriaceae;g__Enterobacter;s__Enterobacter cloacae_M	none	none	faecal	2019-07-08	2019-07-08
GCF_900077725.1	GCF_002208095.1	GCF_900077725.1_11983_7_11	Enterobacter cloacae_M	0	6	1	Enterobacter asburiae	d__Bacteria;p__Pseudomonadota;c__Gammaproteobacteria;o__Enterobacterales;f__Enterobacteriaceae;g__Enterobacter;s__Enterobacter cloacae_M	United Kingdom	none	blood	2016-04-13	2016-04-13
GCF_013784425.1	GCF_002208095.1	GCF_013784425.1_ASM1378442v1	Enterobacter cloacae_M	0	1	0	Enterobacter asburiae	d__Bacteria;p__Pseudomonadota;c__Gammaproteobacteria;o__Enterobacterales;f__Enterobacteriaceae;g__Enterobacter;s__Enterobacter cloacae_M	United Kingdom	none	Wastewater influent sample	2020-07-28	2020-07-28
GCF_003940765.1	GCF_002208095.1	GCF_003940765.1_ASM394076v1	Enterobacter cloacae_M	0	1	0	Enterobacter asburiae	d__Bacteria;p__Pseudomonadota;c__Gammaproteobacteria;o__Enterobacterales;f__Enterobacteriaceae;g__Enterobacter;s__Enterobacter cloacae_M	USA	41 N 71 W	water	2018-12-12	2018-12-12
[truncated: 5,589 more rows]

## Sheet: Supp_Table_S2_overall_rate_ARG
event_type	RG	median_rate_nonARG	median_rate_ARG
[truncated: 319 more rows]

## Sheet: Supp_Table_S3_heatmap_ARG_table
expansion_table
[truncated: 119 more rows]
[truncated: 31 more columns]

## Sheet: Supp_Table_S4_ARG_clade_hits
70%vs30%
[truncated: 1,917 more rows]

## Sheet: Supp_Table_S5_Rate_clade
70%vs30%									80%vs20%									85%vs15%									90%vs10%
[truncated: 2,817 more rows]

[truncated: 6 more sheets: Supp_Table_S6_lmm_test, Supp_Table_S7_lmm_perFamily, Supp_Table_S8_ID_map, Supp_Table_S8_accession, Supp_Table_S8_counts, Supp_Table_S9_Count-events90]
